# Supplementary material for: miRNA/siRNA-directed pathway to produce noncoding piRNAs from endogenous protein-coding regions ensures Drosophila spermatogenesis
Source: Sci Adv. 2023 Jul 19;9(29):eadh0397. doi: 10.1126/sciadv.adh0397 (PMC10355832; doi:10.1126/sciadv.adh0397)
Supplement: Supplementary file 2 — Table S1 to S6 [file sciadv.adh0397_tables_s1_to_s6.zip]

Archive with 6 entries (6 files):
- adh0397_table_S2.xlsx
- adh0397_table_S3.xlsx
- adh0397_table_S4.xlsx
- adh0397_table_S5.xlsx
- adh0397_table_S6.xlsx
- adh0397_table_S1.xlsx
