# Supplementary material for: miRNA/siRNA-directed pathway to produce noncoding piRNAs from endogenous protein-coding regions ensures Drosophila spermatogenesis
Source: Sci Adv. 2023 Jul 19;9(29):eadh0397. doi: 10.1126/sciadv.adh0397 (PMC10355832; doi:10.1126/sciadv.adh0397)
Supplement: Supplementary file 2 — Table S1 to S6 [file sciadv.adh0397_tables_s1_to_s6.zip › adh0397_table_S2.xlsx]

## Sheet: 324 list
Table S2. 5' nucleotide enrichment and size profile of unique mappers on 324 genes
Input: Cyp40KOTM6c (het) Aub-IP and GFP-Aub_IP (biological duplicate)
Processing: CLC_map_to_genome/export_bam/merge_bam (samtools_merge)/extract_gene_mapper (samtools_view)/analysis (samtools stats)
				5' nucleotide preference (%)					Size distribution (Proportion (%))								Size distribution (Read count)
	Gene Name	Sequence location		U	G	C	A		23	24	25	26	27	28	29		23	24	25	26	27	28	29	Total
1	Pcf11	2R:14,860,936-14,871,071	-	50.34	19.89	16.27	13.49		7.77872	14.3585	19.3146	21.6275	16.7752	12.2251	7.92032		824	1521	2046	2291	1777	1295	839	10593
2	Muc14A	X:16,009,114-16,061,722	+	72.11	4.07	7.07	16.75		7.20427	20.7422	36.2063	20.851	10.012	3.92861	1.05561		662	1906	3327	1916	920	361	97	9189
3	CG12717	X:12,760,642-12,763,611	-	45.34	18.02	17.17	19.47		7.97867	12.4397	22.1618	20.962	20.1518	10.7579	5.54815		778	1213	2161	2044	1965	1049	541	9751
4	LKRSDH	2L:7,791,175-7,795,959	-	58.69	19.87	11.3	10.14		5.91862	12.7278	23.3457	22.2359	15.509	12.2483	8.0148		432	929	1704	1623	1132	894	585	7299
5	vas	2L:15,061,656-15,074,311	+	61.61	15.06	13.82	9.51		7.59398	15.8324	27.2073	19.6455	15.5639	9.06552	5.0913		707	1474	2533	1829	1449	844	474	9310
6	CG30069	2R:14,185,204-14,198,368	+	56.54	14.87	13.25	15.34		3.91176	8.51471	16.0882	22.8676	21.5147	14.5441	12.5588		266	579	1094	1555	1463	989	854	6800
7	Sec8	3R:5,754,932-5,758,997	-	56.05	19.32	14.29	10.34		4.51944	9.4928	16.9726	19.5382	18.8869	18.433	12.1571		229	481	860	990	957	934	616	5067
8	Phlpp	2L:19,059,129-19,063,132	+	49.72	22.07	16.91	11.3		5.77277	14.5957	21.4944	21.2692	18.0553	12.4667	6.34596		282	713	1050	1039	882	609	310	4885
9	Mi-2	3L:19,882,051-19,910,215	-	53.35	20.3	16.56	9.79		6.04471	12.3859	21.6469	23.2892	19.8449	10.7664	6.0219		265	543	949	1021	870	472	264	4384
10	CG9010	2R:16,958,943-16,960,195	-	66.83	10.39	8.92	13.85		5.39348	15.4695	14.9792	16.5727	19.0243	14.1947	14.3663		220	631	611	676	776	579	586	4079
11	Dhc62B	3L:1,759,172-1,771,758	-	52.19	20.63	16.23	10.95		5.77449	12.3426	17.0772	21.4286	20.1149	13.9573	9.30487		211	451	624	783	735	510	340	3654
12	wb	2L:14,263,027-14,328,262	+	58.76	18.88	11.98	10.38		7.7144	15.9212	23.8818	19.3681	17.5215	9.97128	5.62167		188	388	582	472	427	243	137	2437
13	CG2926	3R:5,579,301-5,588,380	-	50	21.24	16.34	12.42		4	9.5493	19.3239	23.5211	19.2958	15.0704	9.23944		142	339	686	835	685	535	328	3550
14	Smg6	3R:25,029,429-25,033,465	-	59.11	17.32	11.21	12.36		5.8296	11.2388	16.62	22.4776	16.7321	15.611	11.491		208	401	593	802	597	557	410	3568
15	mus308	3R:12,705,523-12,712,299	-	52.3	17.67	16.12	13.91		3.7224	10.3785	19.1167	21.0095	17.7603	15.0158	12.9968		118	329	606	666	563	476	412	3170
16	IleRS	3L:22,288,665-22,292,810	+	56.23	17.74	15.46	10.58		4.09544	10.5413	18.5541	23.896	19.2308	15.1353	8.54701		115	296	521	671	540	425	240	2808
17	chp	3R:31,204,180-31,210,730	-	64.33	13.97	14.41	7.29		3.92229	6.8915	16.9355	23.937	20.2713	15.8358	12.2067		107	188	462	653	553	432	333	2728
18	tapas	2R:20,319,180-20,325,973	+	63.83	15.56	9.66	10.94		6.35338	15.7143	24.3609	20.5263	14.9248	11.8421	6.2782		169	418	648	546	397	315	167	2660
19	grass	3R:27,157,948-27,159,781	+	57.84	17.09	19.96	5.11		6.82836	14.5522	19.0672	20.709	18.5821	15.709	4.55224		183	390	511	555	498	421	122	2680
20	CG1646	3R:28,812,102-28,817,354	+	49.85	12.32	22.59	15.24		5.38876	9.85373	16.4742	18.1293	19.438	17.5905	13.1255		140	256	428	471	505	457	341	2598
21	BtbVII	3L:3,148,646-3,158,408	+	57.4	15.85	17.58	9.17		7.48098	16.0186	21.978	24.5985	16.1877	8.11496	5.6213		177	379	520	582	383	192	133	2366
22	Prp8	2R:12,154,258-12,162,998		55.87	15.43	15.29	13.41		5.5157	12.1525	17.3543	20.4036	18.1614	16.861	9.55157		123	271	387	455	405	376	213	2230
23	CarT	2L:20,727,151-20,730,282		66.87	18.21	9.67	5.26		9.71375	14.5941	20.5537	23.6039	14.9226	10.3707	6.2412		207	311	438	503	318	221	133	2131
24	Sap130	3L:12,805,902-12,813,036		46.27	22.7	15.08	15.96		5.28613	8.00194	17.7013	22.7449	21.484	13.6275	11.1542		109	165	365	469	443	281	230	2062
25	scaf6	3L:17,036,859-17,042,574		40.79	24.91	18.37	15.93		4.34783	8.79336	19.9316	23.2047	17.6844	16.6585	9.37958		89	180	408	475	362	341	192	2047
26	tweek	2L:16,888,490-16,917,052		52.8	17.78	16.05	13.37		5.34918	12.7786	16.1961	21.8425	20.1585	14.2645	9.4106		108	258	327	441	407	288	190	2019
27	mwh	3L:1,200,786-1,232,700		50.94	20.24	18.25	10.56		7.11297	15.0628	21.6527	24.7385	14.8536	10.8264	5.75314		136	288	414	473	284	207	110	1912
28	CG10341	2L:18,698,714-18,700,645		59.4	19	12.38	9.14		4.36569	10.7858	18.3873	24.756	19.7227	13.4566	8.52594		85	210	358	482	384	262	166	1947
29	CG2519	3R:5,539,510-5,547,775		58.05	17.13	15.03	9.79		5.28205	12.9744	17.1282	22	21.0769	11.7949	9.74359		103	253	334	429	411	230	190	1950
30	cdm	3R:18,179,275-18,183,479		55.29	14.29	20.39	10.03		4.64986	11.2605	20.2801	17.8711	19.3838	17.1429	9.41176		83	201	362	319	346	306	168	1785
31	Nipped-A	2R:5,177,965-5,251,022		65.36	8.27	12.64	13.72		3.49435	9.14697	20.7605	23.4841	18.0884	14.4913	10.5344		68	178	404	457	352	282	205	1946
32	RpI1	2R:14,595,611-14,601,216		51.98	19.16	17.13	11.74		4.79042	9.94012	15.6287	17.7246	23.2934	15.2695	13.3533		80	166	261	296	389	255	223	1670
33	CG5639	3R:27,586,474-27,596,130		51.99	16.83	19.93	11.2		7.36434	13.6213	23.1451	19.7121	17.608	12.5138	6.03544		133	246	418	356	318	226	109	1806
34	CG3259	3R:14,302,428-14,304,458		48.22	18.8	23.55	9.3		5.72764	10.8124	19.1116	20.5143	21.2741	14.7867	7.77323		98	185	327	351	364	253	133	1711
35	Dhc64C	3L:4,807,368-4,825,687		58.91	15.09	16.02	9.98		4.7011	13.4649	21.3581	20.6616	17.1213	12.7104	9.98259		81	232	368	356	295	219	172	1723
36	CG4496	2L:7,185,461-7,190,010		61.62	19.79	10.39	8.2		5.57295	12.1478	18.7852	20.6011	24.7339	10.4571	7.70194		89	194	300	329	395	167	123	1597
37	CG3216	2R:20,986,833-20,991,171		65.93	14.79	13.37	5.91		7.20887	12.6309	23.8447	26.0012	14.9107	9.85829	5.54529		117	205	387	422	242	160	90	1623
38	CG13895	3L:705,948-708,205		59.72	11.25	15.18	13.85		3.81194	14.9301	18.1067	21.0292	17.5349	15.756	8.831		60	235	285	331	276	248	139	1574
39	CG30048	2R:12,394,907-12,399,142		48.9	23.03	16.51	11.55		5.95322	11.3395	20.1984	22.6081	17.5762	12.0482	10.2764		84	160	285	319	248	170	145	1411
40	wts	3R:30,789,625-30,806,619		36.83	22.93	29.3	10.94		6.60104	14.7655	22.1193	21.5402	14.5918	13.3758	7.00637		114	255	382	372	252	231	121	1727
41	Ca-alpha1D	2L:16,165,831-16,190,540		63	14.23	12.59	10.18		3.98482	11.7015	22.2011	19.1651	20.2404	13.4092	9.29791		63	185	351	303	320	212	147	1581
42	Cubn	X:9,558,665-9,571,308		57.52	14.84	15.72	11.91		7.07965	11.096	20.5582	21.7155	21.5793	10.3472	7.62423		104	163	302	319	317	152	112	1469
43	CG11771	3R:24,932,010-24,934,919		58.16	20.51	13.9	7.43		4.95526	9.91053	22.7805	19.6834	17.7564	13.0076	11.9064		72	144	331	286	258	189	173	1453
44	ATPsynbeta	4:1,031,484-1,034,917	+	64.59	12.47	15.23	7.71		3.02057	13.1748	20.3085	18.8303	20.9512	15.5527	8.16195		47	205	316	293	326	242	127	1556
45	mle	2R:5,974,857-5,980,778		56.19	15.89	12.88	15.05		6.64801	12.9461	20.8537	21.9734	19.1043	10.8467	7.62771		95	185	298	314	273	155	109	1429
46	CG31760	2L:12,142,780-12,170,508		54.71	10.66	19.68	14.94		4.14747	7.96577	18.3673	15.4049	19.684	18.104	16.3265		63	121	279	234	299	275	248	1519
47	B52	3R:13,661,311-13,666,891		62.83	12.25	15.71	9.21		5.28097	10.6297	21.1916	19.9052	21.6655	14.2857	7.0413		78	157	313	294	320	211	104	1477
48	Plp	3L:15,066,081-15,094,724		62.54	9.12	11.75	16.6		10.0526	27.7031	26.6511	18.0012	8.70836	5.78609	3.0976		172	474	456	308	149	99	53	1711
49	CG17018	2L:22,308,755-22,368,796		58.61	10.59	15.82	14.98		5.01742	14.2857	24.3902	20.9756	15.9582	12.6132	6.75958		72	205	350	301	229	181	97	1435
50	PPO2	2R:9,042,261-9,044,709		51.98	12.5	29.31	6.21		5.08475	10.0282	17.726	26.9068	17.3729	13.6299	9.25141		72	142	251	381	246	193	131	1416
51	CG16908	3R:9,751,088-9,754,686		66.16	12.76	12.61	8.46		4.38066	12.3867	17.9003	29.4562	14.2749	14.0483	7.55287		58	164	237	390	189	186	100	1324
52	CG3704	X:939,170-940,805		50.21	26.64	14.13	9.02		12.3776	17.6923	19.6503	19.021	16.8531	6.99301	7.41259		177	253	281	272	241	100	106	1430
53	nsl1	3R:15,793,782-15,802,102		43.87	25.3	15.89	14.94		6.24506	10.2767	19.4466	28.7747	16.5217	11.7787	6.95652		79	130	246	364	209	149	88	1265
54	dom	2R:21,323,430-21,341,847		52.06	16.28	16.58	15.08		5.55139	12.6032	18.6797	24.2311	18.4546	12.3031	8.17704		74	168	249	323	246	164	109	1333
55	CG6422/ythdf	3R:25,033,876-25,039,249		53.31	19.95	15.25	11.48		5.62404	18.4129	17.1032	20.5701	15.9476	11.2481	11.094		73	239	222	267	207	146	144	1298
56	CG32344	3L:321,233-324,720		51.26	18.31	14.16	16.27		3.25468	10.8218	16.4361	23.6778	20.179	13.9138	11.7168		40	133	202	291	248	171	144	1229
57	dpy	2L:4,477,462-4,614,300		56.4	14.67	18.15	10.78		5.26742	12.3177	18.5575	22.5284	19.9352	13.5332	7.86062		65	152	229	278	246	167	97	1234
58	CG14696	3R:10,882,433-10,885,001		50.04	15.04	21.24	13.68		8.83602	15.1232	26.8479	18.9465	14.5285	11.8946	3.82328		104	178	316	223	171	140	45	1177
59	kar	3R:12,682,186-12,689,367		63.07	13.87	16.04	7.02		5.9315	14.9541	17.0426	28.1537	18.4628	8.77193	6.68338		71	179	204	337	221	105	80	1197
60	Ssl	2R:24,499,243-24,500,267		58.99	15.2	16.43	9.38		8.66753	18.37	25.097	19.599	14.5537	8.27943	5.43338		134	284	388	303	225	128	84	1546
61	wnd	3L:19,624,406-19,635,783		49.03	16.46	19.83	14.68		7.25738	15.0211	21.6878	21.3502	15.5274	11.308	7.8481		86	178	257	253	184	134	93	1185
62	Top2	2L:19,447,365-19,453,490		57.52	23.22	10.23	9.03		7.62174	12.0677	18.4898	26.2526	15.808	11.5737	8.18631		108	171	262	372	224	164	116	1417
63	Rok	X:16,624,012-16,637,414		38.86	30.13	17.12	13.89		4.62882	12.7511	18.4279	21.6594	14.9345	16.8559	10.7424		53	146	211	248	171	193	123	1145
64	CG14200	X:19,495,505-19,518,402		40.22	30.79	14.27	14.72		6.7325	10.5925	19.3896	22.0826	20.5566	11.6697	8.97666		75	118	216	246	229	130	100	1114
65	Sc2	3L:3,903,492-3,905,035	+	68.86	14.11	10.38	6.65		3.21637	8.84503	15.424	30.9211	17.7632	12.7924	11.038		44	121	211	423	243	175	151	1368
66	Ns4	2L:20,752,476-20,754,655	+	58.55	18.01	13.28	10.16		4.92958	8.85312	20.8249	21.6298	18.4105	16.9014	8.4507		49	88	207	215	183	168	84	994
67	CG43367	3L:4,193,993-4,224,003	+	55.14	15.7	17.2	11.96		4.85981	9.90654	20.0935	21.9626	20	14.5794	8.59813		52	106	215	235	214	156	92	1070
68	spen	2L:159,032-203,397	+	49.61	14.82	18.13	17.44		4.79512	11.5083	20.9241	21.796	19.1805	12.9032	8.89276		55	132	240	250	220	148	102	1147
69	Ptp4E	X:4,939,128-4,955,916	+	50.93	21.47	17.19	10.41		5.94796	10.6877	18.9591	24.2565	15.1487	15.8922	9.10781		64	115	204	261	163	171	98	1076
70	Hel89B	3R:15,973,298-15,983,451	+	52.39	18.55	16.08	12.99		6.9788	11.6608	18.9929	23.0565	19.258	12.7208	7.33216		79	132	215	261	218	144	83	1132
71	PIG-G	2R:7,519,280-7,522,541	+	63.96	11.96	11.36	12.72		4.95303	10.8454	21.1785	19.4705	21.8617	14.4321	7.25875		58	127	248	228	256	169	85	1171
72	CG33695	2L:11,278,021-11,279,982	+	57.54	13.1	20.33	9.03		5.87173	12.9178	16.6215	17.2538	19.5122	12.7371	15.0858		65	143	184	191	216	141	167	1107
73	Muc68D	3L:11,767,299-11,772,157	-	52.7	14.57	16.96	15.77		2.65811	9.1659	16.0403	23.0981	24.1063	16.0403	8.89093		29	100	175	252	263	175	97	1091
74	Gat	4:629,691-635,350	+	77.18	11.07	5.68	6.07		3.52595	10.1861	25.4652	24.8776	17.4339	12.047	6.46425		36	104	260	254	178	123	66	1021
75	CG9194	3L:1,235,726-1,242,025	+	61.98	19.65	11.2	7.17		8.74263	11.2967	22.5933	21.2181	17.5835	10.0196	8.54617		89	115	230	216	179	102	87	1018
76	CG13409	3R:22,029,440-22,031,900	-	67.8	12.61	14.06	5.53		3.10378	11.8332	20.5626	16.9738	24.5393	8.43841	14.549		32	122	212	175	253	87	150	1031
77	Keap1	3R:17,073,942-17,079,945	-	53.61	20.66	12.56	13.18		5.25378	12.4666	20.5699	20.4809	23.1523	11.8433	6.2333		59	140	231	230	260	133	70	1123
78	RpL3	3R:11,221,894-11,225,173	+	47.91	26.57	19.58	5.94		5.77849	17.8973	17.817	25.1204	10.7544	12.7608	9.87159		72	223	222	313	134	159	123	1246
79	dbr	2L:66,482-71,390	+	46.72	21.59	13.62	18.06		4.33905	9.78809	16.0444	24.7225	20.9889	15.1362	8.98083		43	97	159	245	208	150	89	991
80	CG10505	2R:21,285,248-21,290,343	-	64.16	13.27	13.38	9.2		5.95611	11.8077	19.7492	24.9739	17.8683	13.0617	6.58307		57	113	189	239	171	125	63	957
81	CG14764	2R:7,942,043-7,955,882	-	55.39	17.31	15.03	12.27		6.13254	13.6499	21.5628	22.2552	17.0129	11.7705	7.61622		62	138	218	225	172	119	77	1011
82	par-1	2R:19,456,170-19,485,686	+	51.48	16.09	14.61	17.83		5.47826	14	17.1304	25.3043	17.4783	13.3043	7.30435		63	161	197	291	201	153	84	1150
83	Nup107	2L:10,733,293-10,736,071	-	54.56	22.33	15.73	7.38		7.76699	10.7767	17.6699	27.2816	18.0583	10.5825	7.86408		80	111	182	281	186	109	81	1030
84	su(f)	X:23,096,771-23,101,431	+	49.32	32.42	7.71	10.55		4.10156	14.5508	16.6992	22.168	15.332	9.57031	17.5781		42	149	171	227	157	98	180	1024
85	CG7149	2L:7,786,160-7,790,557	-	66.67	8.25	11.79	13.29		5.46624	9.6463	16.9346	28.8317	18.4352	9.86066	10.8253		51	90	158	269	172	92	101	933
86	CG2767	3R:8,005,924-8,008,110	-	65.05	15.81	9.22	9.93		5.16717	19.1489	33.3333	21.4792	7.49747	8.308	5.06586		51	189	329	212	74	82	50	987
87	CG13650	3R:25,109,226-25,112,516	-	63.5	13.87	10.64	11.99		6.88217	10.1147	23.2534	18.3525	22.4192	9.38478	9.59333		66	97	223	176	215	90	92	959
88	Aplip1	3L:1,196,317-1,199,339	+	56.12	13.01	17.09	13.78		6.72547	12.8997	21.8302	20.7277	12.8997	19.2944	5.62293		61	117	198	188	117	175	51	907
89	CG11970	3R:8,984,718-8,990,649	+	48.22	16.14	21.17	14.47		4.19287	11.9497	17.9245	16.7715	27.1488	12.7883	9.22432		40	114	171	160	259	122	88	954
90	CG6574	3R:10,860,531-10,862,988	-	63.19	13.85	13.41	9.56		6.48352	13.2967	20.6593	23.0769	16.044	10.4396	10		59	121	188	210	146	95	91	910
91	Hml	3L:13,846,054-13,860,001	+	51.04	19.59	16.36	13.02		5.29954	8.64055	19.7005	21.1982	18.0876	16.5899	10.4839		46	75	171	184	157	144	91	868
92	Maf1	2R:1,512,810-1,527,095	-	42.5	12.69	11.9	32.91		6.67548	18.1758	29.4118	21.4144	12.2274	7.79907	4.2961		101	275	445	324	185	118	65	1513
93	Pih1D1	2L:12,713,276-12,721,843	-	51.29	11.53	17.1	20.08		5.87024	7.20906	18.4346	26.7765	20.7003	10.7106	10.2987		57	70	179	260	201	104	100	971
94	GABA-B-R3	2L:749,945-762,399	+	52.5	18.21	16.51	12.78		6.07029	13.312	20.5538	22.5772	18.2109	11.1821	8.09372		57	125	193	212	171	105	76	939
95	CG13397	2L:8,408,888-8,411,868	-	59.87	14.81	15.45	9.87		8.47639	17.2747	22.2103	18.5622	21.1373	8.2618	4.07725		79	161	207	173	197	77	38	932
96	can	3L:10,263,909-10,267,111	-	62.61	16.86	11.35	9.17		5.73394	11.5826	18.2339	22.0183	17.7752	14.3349	10.3211		50	101	159	192	155	125	90	872
97	RhoGAP68F	3L:12,138,868-12,143,380	+	54.02	11.82	24.33	9.83		4.1708	11.3208	21.4499	21.7478	20.4568	13.0089	7.84508		42	114	216	219	206	131	79	1007
98	CG5618	3L:20,353,449-20,356,632	+	63.07	15.48	9.26	12.18		6.21827	11.9289	26.5228	23.3503	17.0051	9.26396	5.71066		49	94	209	184	134	73	45	788
99	Dcr-2	2R:17,574,979-17,581,525	-	60.49	12.79	13.58	13.13		4.93827	11.7845	20.7632	25.9259	19.0797	9.98878	7.51964		44	105	185	231	170	89	67	891
100	futsch	X:1,409,069-1,453,686	+	45.98	23.9	16.53	13.59		4.41676	10.872	17.1008	23.4428	22.5368	13.8165	7.81427		39	96	151	207	199	122	69	883
101	Oatp33Ea	2L:12,441,401-12,445,924	-	53.15	12.81	17.87	16.18		3.37079	8.8764	13.7079	26.2921	14.9438	16.4045	16.4045		30	79	122	234	133	146	146	890
102	beta-PheRS	3R:24,250,460-24,252,679	-	53.65	13.36	22.22	10.77		6.73401	12.3457	17.6207	21.5488	15.2637	12.3457	14.1414		60	110	157	192	136	110	126	891
103	CG30047	2R:12,351,793-12,355,413	+	68.99	9.29	9.76	11.96		7.78165	8.59466	17.6539	23.8095	17.77	15.4472	8.94309		67	74	152	205	153	133	77	861
104	RpL10Ab	3L:11,822,851-11,824,211	+	78.23	11.6	5.91	4.27		5.36105	20.1313	19.8031	40.2626	8.64333	3.71991	2.07877		49	184	181	368	79	34	19	914
105	PIG-O	2R:18,426,421-18,430,333	+	55.4	15.4	18.19	10.92		5.86854	15.493	21.5962	20.7746	14.4366	13.615	8.21596		50	132	184	177	123	116	70	852
106	CG4887	2L:1,173,009-1,177,589	+	53.94	18.97	18.02	9.07		6.08592	8.59189	18.0191	19.2124	21.0024	17.1838	9.90453		51	72	151	161	176	144	83	838
107	Unr	3L:8,432,322-8,442,381	-	58.09	13.15	12.69	16.07		5.47148	10.2445	19.7905	25.1455	20.8382	10.4773	8.0326		47	88	170	216	179	90	69	859
108	syd	3L:7,916,650-7,936,120	-	45.36	17.74	20.68	16.22		5.40541	12.3384	18.2139	22.9142	16.6863	14.8061	9.63572		46	105	155	195	142	126	82	851
109	CG6845	3L:146,433-149,056	+	62.16	15.34	11.25	11.25		3.97727	12.6136	17.0455	18.5227	20.7955	16.4773	10.5682		35	111	150	163	183	145	93	880
110	FAM21	2R:20,623,547-20,628,315	+	49.48	20.47	14.77	15.28		4.79275	6.73575	16.9689	21.2435	16.3212	20.4663	13.4715		37	52	131	164	126	158	104	772
111	mtd	3R:5,270,116-5,350,443	-	52.84	18.91	13.12	15.13		6.85579	10.5201	21.2766	18.4397	18.0851	13.2388	11.5839		58	89	180	156	153	112	98	846
112	Strumpellin	3L:16,122,002-16,126,052	+	61.39	14.07	13.95	10.59		5.10585	8.21918	16.9365	20.5479	20.1743	18.1818	10.8344		41	66	136	165	162	146	87	803
113	CG16789	3R:9,566,195-9,569,189	+	56.7	19.05	14.41	9.77		6.01504	16.1654	24.3108	19.2982	19.4236	10.0251	4.7619		48	129	194	154	155	80	38	798
114	l(3)72Ab	3L:15,960,836-15,967,872	-	55.37	16.83	14.76	13.05		4.63415	11.5854	18.4146	22.439	17.9268	15.3659	9.63415		38	95	151	184	147	126	79	820
115	NKAIN	2R:24,881,570-24,888,615	+	51.29	14.08	20.32	14.32		6.85435	11.1383	19.5838	21.2974	19.7062	13.3415	8.07834		56	91	160	174	161	109	66	817
116	hfp	3L:1,496,853-1,502,590	-	41.56	23.51	25.84	9.09		7.27273	10.6494	16.6234	23.8961	22.4675	12.4675	6.62338		56	82	128	184	173	96	51	770
117	Ext2	2R:16,145,904-16,148,719	-	64.56	11.03	10.59	13.82		3.97059	6.47059	15.7353	20	16.6176	20.7353	16.4706		27	44	107	136	113	141	112	680
118	CG11873	3R:29,063,040-29,108,948	+	44.24	22.9	13.55	19.3		5.63549	14.2686	18.4652	23.1415	17.7458	11.5108	9.23261		47	119	154	193	148	96	77	834
119	uex	2R:3,900,285-3,949,425	-	64.7	8.63	7.98	18.69		4.08825	14.9254	20.9604	27.5146	17.3913	10.7722	4.34783		63	230	323	424	268	166	67	1541
120	sta	X:1,481,797-1,483,413	-	47.16	12.36	32.06	8.42		9.29978	17.1772	22.4289	26.6958	15.3173	5.36105	3.71991		85	157	205	244	140	49	34	914
121	Ire1	3R:19,853,908-19,861,291	-	55.53	17.34	15.33	11.81		4.14573	14.6985	18.8442	19.7236	22.7387	10.6784	9.17085		33	117	150	157	181	85	73	796
122	PlexA	4:1,009,895-1,027,101	-	58.98	12.39	11.15	17.47		4.7088	12.8872	18.3395	24.9071	20.3222	13.259	5.57621		38	104	148	201	164	107	45	807
123	mip120	2R:13,506,430-13,513,112	+	53.58	13.32	21.6	11.5		6.45161	12.763	20.0561	21.3184	18.7938	13.6045	7.01262		46	91	143	152	134	97	50	713
124	CG11828	3R:28,923,044-28,925,086	+	63.43	17.2	10	9.29		6.28571	9.14286	18.2857	21.4286	13.5714	17.8571	13.4286		44	64	128	150	95	125	94	700
125	Spn	3L:2,505,245-2,554,292	-	47.88	18.93	19.77	13.42		5.36723	7.62712	18.5028	21.3277	16.2429	17.5141	13.4181		38	54	131	151	115	124	95	708
126	sei	2R:24,047,411-24,053,035	+	56.44	18.99	13.15	11.42		4.64807	8.49934	18.9907	23.9044	16.6003	16.8659	10.4914		35	64	143	180	125	127	79	753
127	InR	3R:21,570,248-21,619,321	-	57.18	14.22	12.77	15.82		6.38607	9.28882	17.852	19.8839	18.2874	12.0464	16.2554		44	64	123	137	126	83	112	689
128	Cyp28d2	2L:5,207,267-5,209,345	+	52.7	16.7	18.25	12.26		4.9635	7.44526	17.5182	18.6861	17.5182	21.6058	12.2628		34	51	120	128	120	148	84	685
129	CG7200	2L:18,157,110-18,159,272	-	59.29	9.69	18.98	12.04		1.57068	8.63874	13.6126	17.1466	21.5969	22.644	14.7906		12	66	104	131	165	173	113	764
130	CG2199	3L:1,339,460-1,342,403	-	54.7	12.98	16.42	15.89		4.76821	8.74172	16.8212	25.9603	20.2649	12.7152	10.7285		36	66	127	196	153	96	81	755
131	unc-13	4:867,824-912,331	-	58.96	15.23	11.57	14.25		6.62906	8.03949	12.5529	20.1693	18.7588	20.3103	13.5402		47	57	89	143	133	144	96	709
132	p130CAS	3L:152,884-174,517	+	61.88	12	18.12	7.97		6.37681	15.3623	25.942	21.3043	13.913	11.1594	5.94203		44	106	179	147	96	77	41	690
133	CG6475	3R:21,397,781-21,399,742	-	58.24	13.78	15.62	12.3		6.10795	10.0852	17.3295	23.2955	19.6023	13.0682	10.5114		43	71	122	164	138	92	74	704
134	CG34402	3R:12,386,249-12,402,902	+	65.99	12.16	12.16	9.7		4.34153	13.6035	22.2865	20.2605	21.2735	11.4327	6.80174		30	94	154	140	147	79	47	691
135	Best4	3L:15,298,958-15,300,942	+	53.33	16.9	16.23	13.48		2.75362	9.27536	22.1739	23.1884	17.6812	15.3623	9.56522		19	64	153	160	122	106	66	690
136	na	X:14,266,367-14,277,416	+	58.92	12.46	15.3	13.3		6.65722	14.7309	20.3966	22.5212	17.1388	10.6232	7.93201		47	104	144	159	121	75	56	706
137	CG10362	X:11,926,424-11,930,850	-	54.02	16.52	16.67	12.8		6.25	14.881	16.2202	29.0179	16.6667	10.119	6.84524		42	100	109	195	112	68	46	672
138	stj	2R:13,805,794-13,819,571	+	56.8	17.88	13.59	11.73		5.86552	10.5866	17.7396	24.8927	18.1688	15.1645	7.58226		41	74	124	174	127	106	53	699
139	CG9527	2L:6,426,724-6,448,403	-	67.09	9.47	16.37	7.06		5.61798	7.38363	14.7673	22.3114	19.1011	17.3355	13.4831		35	46	92	139	119	108	84	623
140	ttk	3R:31,713,867-31,735,392	+	58.15	15.55	13.75	12.56		5.38117	11.0613	19.8804	19.133	18.9836	13.9013	11.6592		36	74	133	128	127	93	78	669
141	CG10237	2L:19,435,850-19,442,727	-	59.17	11.72	15.03	14.07		3.17241	9.24138	15.5862	20.2759	33.5172	12.5517	5.65517		23	67	113	147	243	91	41	725
142	Ncoa6	2L:5,315,290-5,326,683	-	46.24	17.24	21.34	15.18		6.97674	9.16553	20.7934	24.7606	18.0575	11.9015	8.34473		51	67	152	181	132	87	61	731
143	teq	3L:9,074,643-9,092,131	+	57.1	17.34	14.5	11.06		3.8864	10.3139	20.7773	20.1794	20.3288	15.5456	8.96861		26	69	139	135	136	104	60	669
144	RpII140	3R:14,125,791-14,130,111	+	61.2	15.49	13.5	9.73		4.09292	11.3938	19.2478	20.354	21.9027	15.4867	7.52212		37	103	174	184	198	140	68	904
145	FIG4	2L:4,465,174-4,468,022	+	54.23	17.64	19.83	8.31		2.62391	13.8484	26.2391	19.6793	16.035	12.5364	9.0379		18	95	180	135	110	86	62	686
146	faf	3R:31,777,020-31,790,681	+	47.92	19.31	14.72	18.06		7.22222	10.5556	18.8889	21.5278	19.5833	12.5	9.72222		52	76	136	155	141	90	70	720
147	GluRIID	3R:20,648,595-20,652,450	-	58.7	13.98	13.04	14.29		4.50311	12.1118	23.6025	15.9938	17.0807	14.441	12.2671		29	78	152	103	110	93	79	644
148	CG7518	3R:12,998,089-13,008,404	+	37.88	17.17	13.5	31.45		6.1599	12.844	17.3001	22.5426	16.6448	14.0236	10.4849		47	98	132	172	127	107	80	763
149	CG2278	X:8,165,833-8,170,266	-	53.34	15.13	21.5	10.03		5.57325	9.87261	17.3567	17.8344	26.9108	13.0573	9.3949		35	62	109	112	169	82	59	628
150	rols	3L:12,008,225-12,064,859	-	56.71	16.74	19	7.54		4.37406	13.5747	17.1946	24.4344	17.4962	13.4238	9.50226		29	90	114	162	116	89	63	663		Most piRNA in antisense orientation
151	l(2)k05819	2L:4,394,196-4,400,487	+	60.06	16.19	15.41	8.33		6.13208	10.6918	20.4403	20.9119	19.4969	12.7358	9.59119		39	68	130	133	124	81	61	636
152	rno	3L:187,207-199,762	-	48.35	16.02	18.86	16.77		6.13772	10.3293	22.4551	20.0599	18.2635	13.024	9.73054		41	69	150	134	122	87	65	668
153	Nrk	2R:13,160,063-13,163,484	+	59.01	17.19	15.54	8.26		6.28099	13.2231	20.4959	22.8099	20.1653	8.76033	8.26446		38	80	124	138	122	53	50	605
154	CG33090	2L:14,334,158-14,345,795	+	57.3	16.64	14.13	11.93		5.65149	13.9717	20.8791	22.449	16.1695	11.146	9.73312		36	89	133	143	103	71	62	637
155	rempA	2L:553,742-560,310	-	61	22.31	7.7	8.99		6.26003	14.2857	19.9037	20.5457	15.2488	13.3226	10.4334		39	89	124	128	95	83	65	623
156	nej	X:9,665,442-9,687,066	-	50.54	19.53	19.53	10.39		5.27132	14.7287	21.3953	17.3643	19.0698	12.2481	9.92248		34	95	138	112	123	79	64	645
157	CG7509	3L:4,803,077-4,805,274	-	65.18	14.38	14.06	6.39		8.14696	14.5367	28.2748	20.4473	13.4185	7.98722	7.1885		51	91	177	128	84	50	45	626
158	Cyp6g2	2R:12,188,338-12,190,377	-	58.94	15.84	13.29	11.93		6.98467	11.7547	20.2726	23.339	22.1465	9.19932	6.30324		41	69	119	137	130	54	37	587
159	p120ctn	2R:4,595,288-4,609,492	+	54.52	12.71	18.07	14.7		5.20674	9.18836	15.9265	20.0613	25.1149	12.098	12.4043		34	60	104	131	164	79	81	653
160	CG7900	3R:8,094,124-8,105,083	+	52.45	10.62	26.8	10.13		5.88235	11.7647	19.1176	30.719	15.6863	8.66013	8.16993		36	72	117	188	96	53	50	612
161	Pitslre	3L:20,771,528-20,776,931	+	52.29	23.53	12.91	11.27		6.69935	9.96732	14.0523	32.6797	14.3791	14.2157	8.00654		41	61	86	200	88	87	49	612
162	CG17514	3L:27,967,244-28,012,599	-	59.66	9.58	10.06	20.69		7.48792	18.8406	27.2947	20.6924	13.0435	7.48792	5.15298		93	234	339	257	162	93	64	1242
163	Mhcl	3R:16,068,523-16,098,761	-	48.97	22.09	16.95	11.99		5.82192	13.3562	21.0616	21.0616	18.3219	13.6986	6.67808		34	78	123	123	107	80	39	584
164	mtg	3R:8,250,497-8,260,718	+	61.01	14.51	17.83	6.64		6.64336	13.4615	16.958	27.7972	18.5315	10.1399	6.46853		38	77	97	159	106	58	37	572
165	CG3267	2R:6,746,381-6,748,954	+	57.9	10.33	15.65	16.12		6.72926	16.2754	22.2222	20.0313	12.6761	17.6839	4.38185		43	104	142	128	81	113	28	639
166	CG10936	2R:17,604,951-17,639,138	-	51.21	19.14	16.03	13.62		6.89655	11.0345	18.6207	19.6552	20.1724	13.1034	10.5172		40	64	108	114	117	76	61	580
167	Grip163	3L:11,993,274-11,998,138	-	49.39	18.39	14.71	17.51		4.55342	9.28196	21.7163	19.4396	21.8914	16.4623	6.65499		26	53	124	111	125	94	38	571
168	Cirl	2R:8,614,722-8,625,203	+	55.34	16.01	18.15	10.5		6.22776	12.8114	15.6584	20.9964	22.7758	13.5231	8.00712		35	72	88	118	128	76	45	562
169	Nup153	X:16,599,241-16,610,459	+	46.55	17.93	19.31	16.21		6.2069	11.3793	20.6897	20.1724	19.3103	15	7.24138		36	66	120	117	112	87	42	580
170	CG6700	2L:10,837,732-10,842,597	-	66.61	6.68	13.18	13.53		5.44815	9.66608	13.181	24.0773	23.0228	14.0598	10.5448		31	55	75	137	131	80	60	569
171	trx	3R:14,263,358-14,286,903	-	43.86	16.14	20.18	19.82		6.66667	11.2281	18.0702	23.3333	19.2982	12.1053	9.29825		38	64	103	133	110	69	53	570
172	Lrrk	3R:20,635,480-20,644,279	+	63.3	14.42	9.67	12.59		5.29197	11.4964	18.0657	18.9781	18.0657	20.2555	7.84672		29	63	99	104	99	111	43	548
173	hiw	X:15,010,137-15,063,429	-	47.52	19.15	17.38	15.96		6.02837	17.1986	22.1631	19.1489	14.539	11.7021	9.21986		34	97	125	108	82	66	52	564
174	nod	X:11,580,772-11,585,750	+	76.84	5.01	8.61	9.55		4.85133	10.3286	22.6917	21.2833	24.5696	11.7371	4.53834		31	66	145	136	157	75	29	639
175	MESR4	2R:17,547,769-17,556,289	+	54	15.03	13.3	17.62		7.59931	11.5717	17.6166	24.0069	18.3074	12.7807	8.11744		44	67	102	139	106	74	47	579
176	pgant3	2R:7,057,654-7,061,732	-	52.15	12.7	22.07	13.09		5.07812	13.2812	14.2578	19.9219	22.0703	12.8906	12.5		26	68	73	102	113	66	64	512
177	CG8858	2R:12,192,374-12,198,854	-	57.56	20.95	9.65	11.84		5.28233	11.1111	17.6685	22.5865	20.0364	15.847	7.46812		29	61	97	124	110	87	41	549
178	lola	2R:10,481,894-10,543,291	-	47.99	17.03	19.5	15.48		7.73994	14.8607	19.0402	26.0062	16.2539	10.2167	5.88235		50	96	123	168	105	66	38	646
179	GABA-B-R2	3R:21,770,333-21,775,840	-	59.74	19.85	12.02	8.38		7.10383	13.1148	19.49	19.49	20.4007	12.3862	8.01457		39	72	107	107	112	68	44	549
180	mip130	X:1,908,239-1,920,318	+	47.8	23.14	14.72	14.34		5.92734	13.1931	18.5468	25.4302	18.9293	12.4283	5.54493		31	69	97	133	99	65	29	523
181	Rim	3R:17,872,748-17,916,578	-	50	23.74	13.47	12.79		8.08081	13.468	23.569	23.9057	14.3098	9.93266	6.73401		48	80	140	142	85	59	40	594
182	Gp210	2R:5,760,862-5,774,324	+	63.13	9.43	16.33	11.11		4.88215	9.93266	19.3603	25.9259	20.0337	10.7744	9.09091		29	59	115	154	119	64	54	594
183	Bx42	X:9,103,870-9,106,604	-	40.08	29.47	17.68	12.77		7.07269	11.002	22.9862	17.0923	16.8959	13.7525	11.1984		36	56	117	87	86	70	57	509
184	CG17715	2L:22,844,220-22,854,541	+	77.24	4.23	6.99	11.54		11.8699	9.26829	23.0894	45.8537	5.85366	2.76423	1.30081		73	57	142	282	36	17	8	615
185	Jwa	2L:18,704,570-18,705,703	-	71.04	15.06	8.88	5.02		1.9305	11.583	31.8533	22.5869	20.0772	8.10811	3.861		10	60	165	117	104	42	20	518
186	Ziz	2L:7,472,513-7,496,307	-	58.73	9.74	14.84	16.69		5.25502	9.11901	21.6383	24.4204	21.1747	10.2009	8.19165		34	59	140	158	137	66	53	647
187	Ndae1	2L:7,223,328-7,249,343	-	58.57	22.35	11.75	7.32		4.04624	16.9557	16.5703	23.6994	19.2678	11.5607	7.89981		21	88	86	123	100	60	41	519
188	CG16974	2L:13,183,849-13,191,979	-	46.08	24.55	15.09	14.29		7.44467	14.2857	16.499	23.34	18.5111	13.4809	6.43863		37	71	82	116	92	67	32	497
189	CG41099	3R:3,846,729-3,868,401	+	58.69	13.3	11.17	16.84		4.78723	17.3759	20.2128	20.0355	17.3759	11.7021	8.51064		27	98	114	113	98	66	48	564
190	cpx	3R:4,280,221-4,304,604	+	65.57	10.09	13.82	10.53		2.63158	12.2807	16.2281	26.5351	18.2018	13.3772	10.7456		12	56	74	121	83	61	49	456
191	CG13842	3R:22,704,254-22,707,278	-	68.28	13.66	11.13	6.93		6.09244	11.3445	16.3866	27.9412	18.4874	13.8655	5.88235		29	54	78	133	88	66	28	476
192	CG6201	2L:11,110,557-11,113,061	-	38.07	16.49	18.07	27.37		5.96491	11.2281	22.1053	18.7719	17.193	16.3158	8.42105		34	64	126	107	98	93	48	570		s and as strands mixed near half
193	CG12942	2R:10,894,459-10,897,222	+	51.92	25.45	13.54	9.09		3.43434	10.9091	19.3939	23.4343	23.0303	11.9192	7.87879		17	54	96	116	114	59	39	495
194	CG43427	3R:4,659,579-4,712,193	+	51.45	17.92	17.92	12.72		5.97303	13.1021	20.2312	25.8189	14.2582	12.3314	8.28516		31	68	105	134	74	64	43	519
195	CG17803	3R:17,798,877-17,801,512	-	55.71	15.23	12.83	16.2		3.80762	14.4289	20.4409	27.4549	17.8357	10.6212	5.41082		19	72	102	137	89	53	27	499
196	Tif-IA	2L:22,249,876-22,258,260	+	57.14	13.9	12.36	16.6		2.89575	15.0579	14.2857	19.112	23.5521	11.39	13.7066		15	78	74	99	122	59	71	518
197	CG12402	3R:14,104,488-14,108,321	-	57.29	16.43	12.73	13.55		5.74949	13.7577	24.0246	22.7926	17.2485	10.6776	5.74949		28	67	117	111	84	52	28	487
198	shot	2R:13,864,237-13,942,110	-	14.14	28.28	22.62	34.96		12.0823	11.8252	12.3393	14.3959	17.2237	19.0231	13.1105		47	46	48	56	67	74	51	389		No 5U No size peak
199	CG7971	3L:1,654,247-1,665,064	-	41.39	33.78	14.53	10.3		7.09459	14.8649	18.2432	25.8446	14.3581	12.5	7.09459		42	88	108	153	85	74	42	592
200	Sin3A	2R:12,575,240-12,592,917	-	33.59	10.49	13.79	42.1		7.18447	14.9515	19.6117	21.7476	14.1748	13.0097	9.32039		37	77	101	112	73	67	48	515		No 5U
201	mTerf3	3L:20,519,590-20,520,772	-	60.81	13.14	13.98	12.08		3.38983	15.8898	19.0678	16.7373	12.9237	22.0339	9.95763		16	75	90	79	61	104	47	472
202	Tor	2R:7,705,183-7,709,184	-	62.82	8.55	16.24	12.39		2.99145	12.3932	8.11966	23.9316	19.2308	22.6496	10.6838		7	29	19	56	45	53	25	234
203	Smu1	3R:18,978,980-18,981,324	-	59.28	15.78	15.99	8.96		7.46269	16.2047	21.5352	18.5501	13.8593	11.7271	10.661		35	76	101	87	65	55	50	469
204	nst	3L:12,527,215-12,530,171	-	52.52	18.07	19.54	9.87		2.73109	17.2269	16.1765	24.5798	15.3361	16.5966	7.35294		13	82	77	117	73	79	35	476
205	timeout	3R:13,088,651-13,163,876	+	44.37	27.81	13.91	13.91		6.40177	11.0375	17.66	24.2826	15.4525	15.2318	9.93377		29	50	80	110	70	69	45	453
206	polybromo	3R:24,799,967-24,805,259	-	48.57	21.52	15.05	14.86		6.85714	11.4286	19.0476	26.6667	18.4762	13.1429	4.38095		36	60	100	140	97	69	23	525
207	CG6145	2R:13,537,371-13,547,577	-	64.86	15.26	13.45	6.43		4.21687	11.6466	18.4739	18.4739	17.0683	19.2771	10.8434		21	58	92	92	85	96	54	498
208	CG13604	3R:23,988,806-23,992,916	-	60.7	21.6	10.91	6.79		3.90947	11.7284	15.4321	22.6337	22.0165	13.1687	11.1111		19	57	75	110	107	64	54	486
209	CG31211	3R:11,949,680-11,954,038	+	35.04	23.88	22.1	18.97		7.36607	14.0625	13.8393	20.0893	19.8661	12.9464	11.8304		33	63	62	90	89	58	53	448
210	disp	3R:5,849,697-5,856,311	-	56.48	19.12	12.97	11.43		5.05495	16.2637	28.1319	22.4176	14.2857	8.35165	5.49451		23	74	128	102	65	38	25	455
211	CG31550	3R:5,485,543-5,489,489	+	39.11	24.44	18.44	18		10.4444	12.4444	22.4444	17.5556	15.5556	13.3333	8.22222		47	56	101	79	70	60	37	450
212	CG30187	2R:22,916,843-22,918,790	-	56.62	20.39	14.53	8.46		8.45987	13.449	19.3059	19.9566	15.1844	15.4013	8.24295		39	62	89	92	70	71	38	461
213	CG14367	3R:13,694,053-13,695,513	+	44.44	32.43	17.23	5.9		8.16327	14.2857	15.6463	25.1701	16.0998	16.0998	4.53515		36	63	69	111	71	71	20	441
214	bin3	2R:6,214,568-6,240,602	+	60	17.02	11.7	11.28		6.59574	10.4255	14.0426	35.1064	12.3404	12.9787	8.51064		31	49	66	165	58	61	40	470
215	CaMKII	4:1,035,288-1,053,703	-	53.6	9.47	18.94	17.99		2.84091	12.3106	14.5833	24.4318	23.6742	14.3939	7.76515		15	65	77	129	125	76	41	528
216	CG3368	3R:27,283,780-27,287,448	+	61.65	12.47	15.53	10.35		5.41176	12.7059	22.8235	20.9412	21.8824	10.5882	5.64706		23	54	97	89	93	45	24	425
217	CG10424	3L:19,096,399-19,097,709	-	60.14	15.49	13.44	10.93		6.37813	12.0729	20.0456	22.779	11.1617	15.262	12.3007		28	53	88	100	49	67	54	439
218	Zir	2L:94,739-102,086	+	60.68	12.05	14.09	13.18		5.90909	10.2273	15.9091	23.1818	17.5	13.8636	13.4091		26	45	70	102	77	61	59	440
219	Ir25a	2L:4,830,846-4,835,300	-	56.74	24.34	11.05	7.87		4.68165	9.73783	21.161	28.6517	14.6067	14.9813	6.17978		25	52	113	153	78	80	33	534
220	ari-1	X:18,130,392-18,137,784	-	65.43	11.11	11.73	11.73		2.26337	10.4938	20.7819	25.9259	19.9588	12.1399	8.43621		11	51	101	126	97	59	41	486
221	Epg5	3R:18,750,436-18,758,873	-	51.51	17.63	19.03	11.83		5.33643	10.9049	17.1694	21.8097	16.4733	16.2413	12.065		23	47	74	94	71	70	52	431
222	CG3246	2L:3,460,322-3,461,952	-	43.4	14.54	26.85	15.21		6.4877	10.5145	19.6868	24.8322	14.094	17.4497	6.93512		29	47	88	111	63	78	31	447
223	RhoBTB	3L:20,376,242-20,382,398	+	61.88	13.68	16.14	8.3		4.26009	13.0045	19.7309	20.1794	22.6457	12.1076	8.07175		19	58	88	90	101	54	36	446
224	row	2R:15,206,527-15,213,634	-	56.29	15.01	15.45	13.25		6.84327	10.3753	16.777	18.9845	22.0751	15.011	9.93377		31	47	76	86	100	68	45	453
225	tay	X:15,876,368-15,887,311	-	57.65	18.12	10.82	13.41		8.47059	13.6471	20.4706	22.1176	14.5882	12.4706	8.23529		36	58	87	94	62	53	35	425
226	Set1	3L:25,107,594-25,115,180	+	58.14	13.61	12.58	15.67		5.97938	11.5464	19.7938	18.1443	23.299	11.9588	9.27835		29	56	96	88	113	58	45	485
227	ade5	X:12,757,036-12,760,617	-	47.22	15.88	18.35	18.56		11.7526	13.8144	20.4124	20.2062	17.1134	9.27835	7.42268		57	67	99	98	83	45	36	485
228	Ge-1	2L:11,095,150-11,100,888	-	46.06	16.95	17.9	19.09		4.05728	10.7399	21.2411	18.1384	20.2864	16.7064	8.83055		17	45	89	76	85	70	37	419
229	ACXE	2L:12,925,611-12,929,823	+	47.45	22.45	15.05	15.05		2.08333	6.71296	17.5926	20.6019	22.2222	18.5185	12.2685		9	29	76	89	96	80	53	432
230	CG9213	X:15,572,076-15,574,535	-	47.69	23.84	11.92	16.55		8.75912	16.545	18.4915	27.4939	14.8418	8.27251	5.59611		36	68	76	113	61	34	23	411
231	pug	3R:10,696,534-10,703,316	+	58.92	19.07	11	11		7.09046	22.4939	21.0269	13.6919	24.2054	7.57946	3.91198		29	92	86	56	99	31	16	409
232	rl	2R:1,071,462-1,125,927	+	63.03	8.05	6.84	22.08		6.58954	17.1529	26.5594	19.0141	23.7928	4.67807	2.21328		131	341	528	378	473	93	44	1988
233	cno	3R:5,170,004-5,217,456	-	45.99	13.95	20.67	19.38		5.94315	13.9535	13.6951	19.6382	14.9871	20.6718	11.1111		23	54	53	76	58	80	43	387
234	ocm	2R:24,186,703-24,195,290	+	49.64	16.63	19	14.73		5.93824	12.8266	21.8527	20.4276	15.9145	14.9644	8.07601		25	54	92	86	67	63	34	421
235	CG9837	3R:8,807,679-8,813,579	-	59.19	19.73	10.31	10.76		4.70852	13.2287	28.6996	23.0942	14.1256	8.74439	7.3991		21	59	128	103	63	39	33	446
236	CG17493	2L:22,550,064-22,556,295	+	45.4	5.11	12.68	36.81		4.90798	14.5194	19.0184	16.5644	23.7219	10.8384	10.4294		24	71	93	81	116	53	51	489
237	Pax	2L:19,400,753-19,426,596	-	51.76	19.1	15.83	13.32		4.0201	8.29146	19.598	18.593	18.3417	22.6131	8.54271		16	33	78	74	73	90	34	398
238	CG43338	2L:18,666,892-18,671,246	-	48.34	19.95	21.23	10.49		5.6266	15.3453	16.3683	20.9719	21.9949	10.4859	9.20716		22	60	64	82	86	41	36	391
239	Jarid2	3L:9,477,038-9,486,530	+	46.86	18.6	18.12	16.43		5.55556	14.7343	16.1836	18.1159	22.2222	12.8019	10.3865		23	61	67	75	92	53	43	414
240	CG6041	X:5,948,160-5,950,208	+	51.9	9.87	26.08	12.15		2.27848	10.3797	20.7595	25.5696	18.481	13.9241	8.60759		9	41	82	101	73	55	34	395
241	CG16863	2L:13,790,959-13,793,264	+	49.14	18.92	14.74	17.2		8.35381	14.4963	20.6388	15.7248	22.8501	9.33661	8.59951		34	59	84	64	93	38	35	407
242	l(1)G0007	X:14,201,362-14,224,732	+	52.16	20.61	15.52	11.7		8.90585	13.9949	22.1374	17.5573	16.7939	12.2137	8.39695		35	55	87	69	66	48	33	393
243	Dbp21E2	2L:811,584-813,380	+	48.28	16.89	19.79	15.04		6.0686	11.3456	18.7335	27.1768	17.4142	11.6095	7.65172		23	43	71	103	66	44	29	379
244	CG14694	3R:10,858,202-10,859,813	-	67.38	12.83	10.43	9.36		12.2995	16.0428	20.3209	16.3102	15.508	15.2406	4.27807		46	60	76	61	58	57	16	374
245	Sur	2L:10,182,557-10,199,117	-	56.12	14.29	18.11	11.48		12.2995	16.0428	20.3209	16.3102	15.508	15.2406	4.27807		46	60	76	61	58	57	16	374
246	TfIIEbeta	3L:4,287,038-4,288,349	+	29.17	29.17	23.7	17.97		5.98958	8.59375	20.5729	20.0521	20.5729	12.7604	11.4583		23	33	79	77	79	49	44	384
247	lbk	2R:16,150,123-16,169,519	+	60.2	12.5	15.82	11.48		7.14286	10.9694	19.1327	21.4286	20.6633	11.2245	9.43878		28	43	75	84	81	44	37	392
248	CG7632	3L:21,304,697-21,306,197	+	55.97	14.59	17.77	11.67		2.91777	9.81432	13.5279	16.1804	14.8541	26.5252	16.1804		11	37	51	61	56	100	61	377
249	SmydA-7	2R:17,044,743-17,046,768	+	56.72	16.38	10.51	16.38		6.84597	12.9584	17.1149	24.2054	15.4034	11.2469	12.2249		28	53	70	99	63	46	50	409
250	Kdm2	3R:9,052,495-9,063,245	+	49.36	23.02	15.35	12.28		5.37084	14.8338	23.7852	19.4373	16.624	13.8107	6.13811		21	58	93	76	65	54	24	391
251	Doa	3R:28,888,073-28,922,772	+	52.51	14.32	19.81	13.37		4.77327	13.3652	16.2291	21.0024	17.6611	11.9332	15.0358		20	56	68	88	74	50	63	419
252	CG15385	2L:2,209,574-2,212,571	-	48.15	20.9	12.43	18.52		6.34921	12.6984	29.6296	18.5185	21.164	8.20106	3.43915		24	48	112	70	80	31	13	378
253	fl(2)d	2R:13,819,624-13,824,553	-	56.39	9.27	17.29	17.04		5.01253	11.5288	25.3133	17.2932	21.5539	13.0326	6.26566		20	46	101	69	86	52	25	399
254	kraken	2L:852,768-854,539	+	64.75	12.44	14.29	8.53		10.3687	17.9724	20.9677	22.1198	17.0507	7.60369	3.91705		45	78	91	96	74	33	17	434
255	Meltrin	3R:14,664,907-14,697,292	-	49.17	20.28	16.39	14.17		5.55556	14.4444	15	19.7222	20.5556	15.5556	9.16667		20	52	54	71	74	56	33	360
256	ras	X:10,744,502-10,749,097	+	68.24	6.95	16.13	8.68		7.19603	16.6253	22.5806	20.8437	14.3921	12.9032	5.45906		29	67	91	84	58	52	22	403
257	Fcp1	2R:24,567,987-24,571,821	-	44.12	21.47	17.65	16.76		6.76471	9.41176	15	23.8235	13.8235	19.4118	11.7647		23	32	51	81	47	66	40	340
258	Elba3	2L:4,687,511-4,688,956	+	48.86	26.42	12.78	11.93		4.82955	13.6364	25	22.4432	13.9205	9.65909	10.5114		17	48	88	79	49	34	37	352
259	Ars2	2R:6,080,828-6,085,625	-	53.85	16.71	14.59	14.85		4.50928	11.4058	15.9151	20.4244	24.4032	12.7321	10.6101		17	43	60	77	92	48	40	377
260	Alg-2	3R:3,623,143-3,627,690	+	66.74	4.81	3.94	24.51		7.43982	27.3523	42.6696	9.40919	9.62801	1.75055	1.75055		34	125	195	43	44	8	8	457
261	CHKov2	3R:25,329,530-25,331,203	-	61.13	9.86	20.28	8.73		5.07042	16.0563	19.7183	14.3662	21.1268	16.9014	6.76056		18	57	70	51	75	60	24	355
262	CG34057	3L:897,380-898,772	+	72.54	7.77	7.77	11.92		5.95855	13.2124	30.5699	17.0984	20.9845	7.51295	4.66321		23	51	118	66	81	29	18	386
263	Jhedup	2R:16,117,109-16,119,149	+	66.06	14.36	11.23	8.36		5.48303	13.3159	16.9713	28.7206	10.9661	15.6658	8.87728		21	51	65	110	42	60	34	383
264	Arv1	3L:21,528,218-21,529,333	-	60.85	10.32	19.31	9.52		2.6455	14.2857	26.7196	19.8413	15.3439	11.9048	9.25926		10	54	101	75	58	45	35	378
265	Gel	3R:4,235,217-4,241,057	+	47.03	20.96	12.75	19.26		11.0482	14.7309	20.6799	22.6629	16.1473	10.7649	3.96601		39	52	73	80	57	38	14	353
266	sprt	2R:11,384,743-11,397,432	-	66.08	14.21	14.96	4.74		4.2394	9.72569	15.7107	17.7057	25.187	21.197	6.23441		17	39	63	71	101	85	25	401
267	CG2747	3R:8,016,210-8,030,790	-	57.82	20.11	13.41	8.66		7.82123	13.1285	22.905	16.2011	17.8771	13.9665	8.10056		28	47	82	58	64	50	29	358
268	CG7702	3R:18,669,390-18,674,679	+	46.74	18.48	23.1	11.68		9.78261	15.7609	18.4783	23.6413	11.6848	15.7609	4.8913		36	58	68	87	43	58	18	368
269	CG7766	X:9,093,612-9,103,739	-	52.75	18.13	18.13	10.99		6.31868	11.2637	20.8791	25.5495	17.5824	11.2637	7.14286		23	41	76	93	64	41	26	364
270	CG31637	2L:6,498,647-6,526,996	+	52.56	19.41	16.44	11.59		5.39084	10.7817	21.0243	25.3369	20.7547	10.5121	6.19946		20	40	78	94	77	39	23	371
271	wisp	X:11,893,943-11,899,920	+	61.58	15	11.32	12.11		5.26316	9.21053	24.2105	26.0526	16.3158	13.4211	5.52632		20	35	92	99	62	51	21	380
272	CG34408	X:10,220,110-10,230,088	+	55.14	17.43	16.29	11.14		4.85714	16.2857	22	17.4286	18.5714	10.2857	10.5714		17	57	77	61	65	36	37	350
273	tub	3R:4,387,742-4,389,813	+	51.12	20.79	12.64	15.45		8.70787	14.8876	18.2584	20.2247	14.0449	16.0112	7.86517		31	53	65	72	50	57	28	356
274	LPCAT	X:9,571,537-9,579,987	-	63.88	15.52	11.04	9.55		8.95522	10.4478	20	15.2239	29.8507	8.35821	7.16418		30	35	67	51	100	28	24	335
275	CG1965	3R:7,067,401-7,071,624	+	53.87	19.35	12.5	14.29		4.16667	9.82143	22.9167	22.3214	18.1548	11.0119	11.6071		14	33	77	75	61	37	39	336
276	Try29F	2L:8,998,537-8,999,816	+	55.4	18.75	14.2	11.65		4.82955	11.3636	20.7386	23.5795	13.9205	13.0682	12.5		17	40	73	83	49	46	44	352
277	Hmu	3R:27,288,769-27,291,592	+	74.56	2.52	13.85	9.07		5.79345	13.3501	13.602	41.8136	12.8463	8.56423	4.03023		23	53	54	166	51	34	16	397
278	Kif3C	4:1,147,466-1,169,239	+	17.09	0.51	76.41	5.98		0.683761	9.23077	6.15385	81.7094	0.854701	0.34188	1.02564		4	54	36	478	5	2	6	585
279	BRWD3	3R:24,319,000-24,328,619	+	44.92	20.62	19.49	14.97		5.9322	9.32203	25.7062	19.4915	15.8192	14.9718	8.75706		21	33	91	69	56	53	31	354
280	Ank	4:115,074-129,849	-	54.5	18.53	9.81	17.17		4.90463	13.8965	23.9782	16.0763	17.4387	13.079	10.6267		18	51	88	59	64	48	39	367
281	CG45067	3L:3,111,233-3,114,467	-	69.62	13.61	8.86	7.91		4.74684	8.22785	22.4684	18.038	20.5696	14.557	11.3924		15	26	71	57	65	46	36	316
282	Stt3A	X:21,049,885-21,053,937	-	55.97	23.58	14.77	5.68		6.81818	11.0795	16.4773	21.0227	19.3182	17.0455	8.23864		24	39	58	74	68	60	29	352
283	CG7791	2R:5,758,065-5,760,407	-	65.67	11.72	13.08	9.54		1.63488	11.4441	23.9782	24.5232	17.9837	10.3542	10.0817		6	42	88	90	66	38	37	367
284	spi	2L:19,567,900-19,577,315	-	63.01	12.14	18.21	6.65		6.93642	15.0289	28.0347	18.2081	21.3873	5.20231	5.20231		24	52	97	63	74	18	18	346
285	Fbp1	3L:14,094,589-14,098,053	-	19.9	30.7	19.9	29.5		16.0671	17.7458	10.5516	14.3885	15.3477	11.7506	14.1487		67	74	44	60	64	49	59	417
286	CG17233	3L:20,233,173-20,241,903	-	49.13	17.44	17.15	16.28		7.26744	9.01163	23.8372	22.3837	20.0581	9.30233	8.13953		25	31	82	77	69	32	28	344
287	Caper	2L:7,032,721-7,037,878	+	50.89	21.3	13.91	13.91		9.46746	16.568	18.3432	20.4142	18.3432	10.355	6.50888		32	56	62	69	62	35	22	338
288	CG30456	2R:17,100,241-17,107,542	+	57.8	13.44	16.4	12.37		1.88172	3.22581	12.0968	24.1935	26.6129	16.3978	15.5914		7	12	45	90	99	61	58	372
289	CG31388	3R:11,237,815-11,240,114	+	50.62	16.25	25.94	7.19		3.4375	12.8125	17.8125	19.6875	21.875	13.125	11.25		11	41	57	63	70	42	36	320
290	Hel25E	2L:5,539,326-5,542,314	-	51.52	18.48	17.88	12.1		5.75758	12.1212	25.1515	19.697	16.9697	12.4242	7.87879		19	40	83	65	56	41	26	330
291	Grip75	2L:10,483,295-10,485,857	+	54.68	14.2	13.29	17.82		4.53172	7.55287	14.8036	18.1269	23.565	16.3142	15.1057		15	25	49	60	78	54	50	331
292	RhoGAP54D	2R:17,586,425-17,590,884	-	59.16	11.9	21.22	7.72		4.18006	11.8971	18.9711	17.3633	23.7942	14.1479	9.6463		13	37	59	54	74	44	30	311
293	CG1718	X:21,292,308-21,306,665	-	65.87	11.98	13.47	8.68		5.98802	9.58084	18.8623	24.8503	22.4551	12.5749	5.68862		20	32	63	83	75	42	19	334
294	conu	2R:4,744,348-4,758,048	+	75.68	6.22	6.49	11.62		6.21622	15.9459	18.6486	24.0541	11.8919	9.72973	13.5135		23	59	69	89	44	36	50	370
295	LRP1	2R:8,174,165-8,226,438	+	57.48	14.7	12.86	14.96		6.29921	14.9606	18.1102	21.2598	19.1601	14.4357	5.77428		24	57	69	81	73	55	22	381
296	dgt2	2L:11,989,936-11,990,979	+	53.08	17.12	19.18	10.62		9.24658	24.3151	22.2603	21.5753	13.0137	5.13699	4.45205		27	71	65	63	38	15	13	292
297	CG34056	3L:895,951-897,364	+	58.5	16.33	14.63	10.54		9.18367	15.9864	23.4694	23.8095	14.2857	8.16327	5.10204		27	47	69	70	42	24	15	294
298	GCC88	3R:11,228,158-11,230,600	-	44.07	31.19	12.88	11.86		5.42373	13.8983	18.3051	22.0339	17.6271	12.8814	9.83051		16	41	54	65	52	38	29	295
299	GPHR	2R:15,199,065-15,201,200	-	60.23	15.34	13.07	11.36		11.9318	13.6364	19.6023	21.3068	14.2045	10.7955	8.52273		42	48	69	75	50	38	30	352
300	qin	3R:18,591,027-18,650,137	+	67.62	9.52	10.79	12.06		7.61905	9.20635	21.9048	18.7302	19.0476	17.1429	6.34921		24	29	69	59	60	54	20	315
301	Myt1	3L:5,777,476-5,779,591	-	59.06	13.09	18.12	9.73		2.01342	10.0671	14.4295	27.1812	19.1275	15.4362	11.745		6	30	43	81	57	46	35	298
302	Ptip	3L:14,020,315-14,029,121	-	48.62	20	22.77	8.62		2.46154	13.2308	22.7692	21.2308	17.8462	15.0769	7.38462		8	43	74	69	58	49	24	325
303	Oseg4	3L:1,730,993-1,735,767	-	42.77	27.01	18.65	11.58		8.36013	18.0064	15.4341	22.8296	15.7556	15.4341	4.18006		26	56	48	71	49	48	13	311
304	LManII	2L:10,457,658-10,462,472	+	47.79	20.22	16.54	15.44		9.19118	10.6618	24.2647	20.9559	15.8088	13.9706	5.14706		25	29	66	57	43	38	14	272
305	Pex1	3L:14,071,892-14,076,123	+	58.48	16.26	16.61	8.65		4.84429	9.68858	17.9931	21.7993	13.8408	19.7232	12.1107		14	28	52	63	40	57	35	289
306	CG8370	2R:16,001,181-16,006,901	+	51.28	19.87	13.14	15.71		7.37179	14.4231	18.2692	20.8333	17.3077	12.1795	9.61538		23	45	57	65	54	38	30	312
307	CG14438	X:6,756,322-6,770,712	+	52.37	18.93	15.14	13.56		5.04732	13.8801	18.612	21.7666	17.3502	15.142	8.20189		16	44	59	69	55	48	26	317
308	Trpm	2R:15,262,808-15,309,368	-	53.85	20.28	13.99	11.89		4.54545	12.5874	22.028	22.028	18.5315	11.5385	8.74126		13	36	63	63	53	33	25	286
309	CG8064	3R:18,283,660-18,286,624	+	58.84	16.97	15.16	9.03		6.49819	11.1913	17.6895	19.1336	16.9675	12.9964	15.5235		18	31	49	53	47	36	43	277
310	CG30495	2R:7,656,895-7,659,061	+	67.39	11.96	12.32	8.33		5.43478	13.0435	20.6522	22.1014	15.5797	15.2174	7.97101		15	36	57	61	43	42	22	276
311	Cap-D3	2L:5,525,905-5,535,958	+	61.24	15.96	12.7	10.1		4.23453	11.0749	20.8469	25.4072	17.2638	11.7264	9.44625		13	34	64	78	53	36	29	307
312	Myo95E	3R:24,154,826-24,161,498	-	55.25	12.88	13.22	18.64		2.37288	10.5085	25.4237	21.3559	14.9153	16.9492	8.47458		7	31	75	63	44	50	25	295
313	pzg	3L:21,286,099-21,290,310	+	49.66	23.65	14.19	12.5		4.72973	9.45946	14.8649	25.6757	20.2703	15.2027	9.7973		14	28	44	76	60	45	29	296
314	CG11403	X:1,236,873-1,239,884	-	44.86	28.97	12.46	13.71		9.34579	13.0841	18.6916	20.2492	17.757	12.7726	8.09969		30	42	60	65	57	41	26	321
315	CG6749	3L:9,731,238-9,733,807	-	55.17	10	17.93	16.9		3.44828	7.93103	13.1034	22.4138	13.1034	25.5172	14.4828		10	23	38	65	38	74	42	290
316	loh	2L:10,442,534-10,450,080	+	59.4	14.43	11.07	15.1		4.69799	13.0872	22.8188	23.4899	17.4497	10.4027	8.05369		14	39	68	70	52	31	24	298
317	Cyp6d4	3R:22,698,319-22,700,307	+	50.87	20.91	12.89	15.33		4.52962	12.5436	23.3449	24.7387	15.331	12.5436	6.96864		13	36	67	71	44	36	20	287
318	dtn	X:6,225,647-6,236,218	+	58	17.67	16	8.33		7	13	14.6667	21	13.6667	16.3333	14.3333		21	39	44	63	41	49	43	300
319	TrpA1	3L:8,894,404-8,905,200	-	62.32	16.2	15.49	5.99		4.22535	11.9718	20.0704	22.5352	17.6056	14.0845	9.50704		12	34	57	64	50	40	27	284
320	su(w[a])	X:1,012,779-1,046,040	+	38.6	39.71	13.6	8.09		5.14706	14.3382	21.6912	15.4412	15.4412	14.3382	13.6029		14	39	59	42	42	39	37	272
321	Cap-H2	3R:10,761,310-10,766,756	+	44.18	14.73	16.1	25		5.47945	6.84932	21.5753	19.863	18.1507	18.8356	9.24658		16	20	63	58	53	55	27	292
322	THADA	X:19,859,743-19,865,524	-	46.96	17.23	21.96	13.85		6.75676	15.8784	19.5946	20.2703	16.5541	11.8243	9.12162		20	47	58	60	49	35	27	296
323	unc79	3R:19,230,764-19,246,130	-	54.51	14.8	15.52	15.16		3.2491	8.66426	15.8845	19.8556	25.9928	16.6065	9.74729		9	24	44	55	72	46	27	277
324	kkv	3R:5,378,093-5,392,866	-	54.58	16.79	19.08	9.54		4.58015	8.01527	16.7939	20.6107	17.5573	16.4122	16.0305		12	21	44	54	46	43	42	262
