# Supplementary material for: miRNA/siRNA-directed pathway to produce noncoding piRNAs from endogenous protein-coding regions ensures Drosophila spermatogenesis
Source: Sci Adv. 2023 Jul 19;9(29):eadh0397. doi: 10.1126/sciadv.adh0397 (PMC10355832; doi:10.1126/sciadv.adh0397)
Supplement: Supplementary file 2 — Table S1 to S6 [file sciadv.adh0397_tables_s1_to_s6.zip › adh0397_table_S3.xlsx]

## Sheet: Sheet1
Table S3. List of CDS-piRNA hosting genes
324 genes RPM>10 (17 genes RPM>100)					Fig. 2A	Fig. 4CD										Fig. 4CD		Fig. 4CD								Fig. 4CD
Gene Name	RPM Aub-IP cyp40_het_rep1	RPM Aub-IP cyp40_null_rep1	RPM GFP-Aub-IP cyp40_het_rep2	RPM GFP-Aub-IP cyp40_null_rep2	Mean RPM Aub-IP cyp40_het	Mean F.C. (cyp40 null/het)	Stdev of F.C.		Gene Name	RPM Aub-IP yw_rep1	RPM Aub-IP ago2_null_rep1	RPM Aub-IP dcr2_null_rep1	RPM Aub-IP yw_rep2	RPM Aub-IP ago2_null_rep2	RPM Aub-IP dcr2_null_rep2	Mean F.C. (ago2_null/yw)	Stdev of F.C.	Mean F.C. (dcr2_null/yw)	Stdev of F.C.		Gene Name	RPM GFP-Aub-IP miR-316_het_rep1	RPM GFP-Aub-IP miR-316_null_rep1	RPM GFP-Aub-IP miR-316_het_rep2	RPM GFP-Aub-IP miR-316_null_rep2	Mean F.C. (miR-316 null/het)	Stdev of F.C.
Pcf11	217.25	156.501	560.634	346.818	388.942	0.669496	0.050877		Pcf11	248.707	129.58	93.244	205.609	80.7701	99.2184	0.456925	0.0640902	0.428737	0.0538226		Pcf11	208.745	182.874	207.117	183.072	0.879985	0.00391833
Muc14A	260.513	82.5634	325.764	105.766	293.139	0.320797	0.0038716		Muc14A	83.7672	7.01016	18.4745	57.2448	16.0521	24.1417	0.182049	0.0983627	0.321137	0.100591		Muc14A	123.595	26.1425	382.652	71.3534	0.198994	0.0125232
CG12717/pira	316.379	395.992	260.08	270.818	288.229	1.14646	0.105173		CG12717/pira	481.712	521.826	326.79	430.452	367.478	350.8	0.968488	0.114784	0.746675	0.068283		CG12717/pira	167.736	248.601	106.183	168.841	1.53609	0.0540024
LKRSDH	122.736	91.8056	445.316	281.432	284.026	0.689988	0.0580071		LKRSDH	160.366	80.4551	77.6743	142.455	54.5262	84.1368	0.442228	0.0594686	0.537487	0.0531309		LKRSDH	163.085	149.518	161.758	140.446	0.892529	0.0242813
vas	324.588	211.48	192.425	118.209	258.507	0.632921	0.0186126		vas	473.247	235.919	268.868	445.748	164.216	302.461	0.433458	0.0650533	0.623342	0.0552069		vas	138.784	107.406	167.287	148.359	0.830383	0.0564706
CG30069	129.125	83.4166	383.078	163.711	256.102	0.536685	0.109328		CG30069	176.819	50.3653	37.7624	168.911	39.1748	42.096	0.258383	0.0264581	0.231392	0.0178272		CG30069	121.697	102.905	110.119	86.0496	0.813507	0.0320823
Sec8	96.1561	60.9036	284.01	153.952	190.083	0.587724	0.0456585		Sec8	82.9479	77.2196	17.3126	69.9148	48.4748	19.0592	0.812141	0.1188	0.240661	0.031945		Sec8	122.076	100.377	121.271	77.5378	0.730813	0.0914386
Phlpp	99.351	81.6155	260.375	198.112	179.863	0.79118	0.0303072		Phlpp	135.789	73.6606	57.6312	108.187	47.3282	59.1664	0.489965	0.0524996	0.485653	0.0612354		Phlpp	114.482	96.2464	104.777	96.2905	0.879857	0.0391466
Mi-2	91.0532	56.5432	229.256	117.843	160.155	0.567506	0.0534842		Mi-2	116.946	46.4828	51.5892	95.0578	30.1932	48.2281	0.357551	0.0399204	0.474246	0.0331098		Mi-2	90.5605	68.3159	98.5916	82.0597	0.793343	0.0389765
CG9010	100.86	117.02	177.851	171.274	139.355	1.06163	0.0986024		CG9010	123.637	80.6708	34.509	82.9787	45.9905	35.301	0.603364	0.0491183	0.352269	0.0731533		CG9010	102.332	105.248	126.894	149.091	1.10171	0.0732073
Dhc62B	73.6591	46.4005	196.266	110.401	134.963	0.596222	0.0337139		Dhc62B	86.9076	42.2767	48.452	74.7071	29.2378	49.8302	0.43891	0.047545	0.61226	0.0547479		Dhc62B	76.4164	57.4026	77.6924	57.7876	0.747491	0.00369097
wb	75.2565	53.0833	194.395	101.74	134.826	0.614366	0.090999		wb	117.629	37.8009	41.5386	105.89	24.4603	36.3506	0.276178	0.0451795	0.34821	0.00492232		wb	71.1005	52.1001	81.9097	60.647	0.73659	0.00382298
CG2926	71.1298	44.6468	191.342	112.231	131.236	0.607114	0.0205673		CG2926	84.8595	37.8549	25.7365	66.4355	24.6514	27.5668	0.408574	0.0375152	0.359113	0.0558287		CG2926	65.7845	41.9267	59.1362	48.4112	0.727987	0.090653
Smg6	72.9935	54.5525	187.994	114.793	130.494	0.678991	0.068371		Smg6	95.2365	40.0658	32.0109	81.7314	24.7151	35.522	0.361546	0.0591514	0.385369	0.0492494		Smg6	85.0548	81.6954	73.1939	61.6445	0.901356	0.0591477
mus308	61.989	25.6411	174.601	52.2118	118.295	0.356338	0.0573023		mus308	39.1869	22.4864	22.4831	35.9749	14.3959	24.3627	0.486995	0.0868297	0.625476	0.0517356		mus308	88.2823	38.5972	78.2547	38.7024	0.465886	0.0286835
IleRS	59.1935	42.7984	145.156	97.1042	102.175	0.695995	0.0270306		IleRS	87.7951	31.33	21.4955	64.8599	21.3391	26.02	0.342928	0.0139255	0.323005	0.0781674		IleRS	73.8534	63.1983	103.184	103.539	0.929584	0.073857
chp	53.07	32.9875	150.572	75.7559	101.821	0.562352	0.059232		chp	63.8324	39.4187	32.069	52.6494	23.8871	34.7485	0.535617	0.0819172	0.581196	0.0788024		chp	61.0382	54.7513	60.0734	49.2092	0.858077	0.0389248
tapas	59.1047	48.7229	130.188	110.645	94.6461	0.837119	0.0127715		tapas	69.567	43.1395	31.7204	55.6036	28.346	32.7045	0.56495	0.0551634	0.522071	0.066102		tapas	70.0563	58.0808	58.3865	54.6621	0.882636	0.0535766
grass	62.4327	62.7994	124.968	121.868	93.7005	0.990534	0.0153396		grass	92.5057	54.5714	37.0652	83.7664	42.4234	36.1296	0.548187	0.041738	0.415997	0.0153169		grass	77.8403	91.6838	77.8798	94.2955	1.19431	0.0164683
CG1646	59.5928	53.2728	123.59	98.3241	91.5912	0.844759	0.0491884		CG1646	56.4592	40.5511	16.964	46.7411	29.4925	19.0592	0.674607	0.0436304	0.354113	0.053648		CG1646	68.3476	45.0712	49.4832	29.193	0.6247	0.0347414
BtbVII	50.1414	31.5182	121.423	78.0738	85.7822	0.635788	0.00720192		BtbVII	45.3312	31.1143	27.5375	37.3535	20.8932	32.0416	0.622857	0.0635204	0.732633	0.12516		BtbVII	58.3802	42.7282	56.3247	40.0989	0.72191	0.00998595
Prp8	50.5408	39.0541	107.341	60.5072	78.9407	0.668209	0.104516		Prp8	59.941	29.4966	31.6623	49.1701	21.2117	33.6989	0.461744	0.03035	0.606789	0.0785645		Prp8	46.2295	39.6454	46.2968	46.5493	0.931515	0.073938
CarT	46.1035	43.5093	106.651	94.0545	76.3774	0.91281	0.0309223		CarT	72.7757	60.1256	30.7909	58.2951	42.1686	33.9751	0.774771	0.0514064	0.502952	0.07986		CarT	61.5128	66.8977	57.3556	58.5191	1.05391	0.0336277
Sap130	41.4887	34.0302	110.492	77.0978	75.9903	0.758998	0.0612295		Sap130	37.8215	29.4966	12.084	30.9857	18.4727	13.2586	0.688028	0.0918612	0.373697	0.0541971		Sap130	38.6354	51.2985	33.8323	42.6258	1.29384	0.0339228
scaf6	43.2636	31.5182	104.977	75.024	74.1204	0.721592	0.00692288		scaf6	33.5205	24.8591	15.6278	29.5415	16.3069	19.3354	0.646805	0.0948042	0.560368	0.0941513		scaf6	39.0151	36.7475	34.582	35.4439	0.983402	0.0415219
tweek	40.5569	28.3427	107.636	58.6773	74.0965	0.621992	0.0768464		tweek	41.6446	21.408	12.8392	35.7123	11.6569	14.7502	0.420237	0.0938261	0.360666	0.0523618		tweek	41.3883	45.3178	35.1443	38.3699	1.09336	0.00158192
mwh	34.5221	24.551	111.378	81.6115	72.9502	0.721954	0.0107871		mwh	31.7455	31.1683	20.9726	28.6224	24.5877	22.5396	0.920428	0.0613888	0.724065	0.0634161		mwh	42.5274	33.8496	44.1413	41.8943	0.872523	0.0765735
CG10341	40.8675	33.1296	100.94	71.8523	70.9036	0.761247	0.0494134		CG10341	56.7323	32.085	24.7489	48.8419	23.9508	25.1913	0.527962	0.0375886	0.476006	0.0397666		CG10341	52.0201	53.4565	41.6109	39.0349	0.982853	0.0447601
CG2519	41.6218	31.8026	98.1823	58.7993	69.902	0.681482	0.0826026		CG2519	54.5477	25.1827	21.4955	44.3122	16.1795	18.3963	0.413394	0.0482691	0.40461	0.0105418		CG2519	44.9955	45.0712	41.5172	38.0374	0.958934	0.042749
cdm	32.836	20.712	102.909	65.9967	67.8726	0.63604	0.00526999		cdm	17.955	17.3636	6.79723	15.7554	12.9946	5.85588	0.895915	0.0711492	0.375122	0.00344864		cdm	41.1035	30.3969	36.1752	30.8555	0.796233	0.0567127
Nipped-A	46.3253	43.0354	83.5091	55.1396	64.9172	0.794632	0.134349		Nipped-A	59.8727	54.4096	45.6053	56.3257	40.4487	48.5043	0.813439	0.0953166	0.811422	0.0497177		Nipped-A	47.1788	40.6936	38.8931	33.3825	0.860426	0.00211229
RpI1	29.153	22.3234	99.7579	61.2391	64.4555	0.689805	0.0759276		RpI1	38.0946	29.2809	21.9022	33.4147	17.6446	25.9095	0.648343	0.120294	0.675167	0.100225		RpI1	34.6484	37.2408	31.583	31.9195	1.04274	0.0320828
CG5639	40.7343	43.4619	87.3497	79.5376	64.042	0.988763	0.0781973		CG5639	48.5399	28.7956	21.1469	46.3473	20.0014	21.4347	0.512396	0.0808398	0.449071	0.01341		CG5639	42.5274	45.0712	48.546	44.9533	0.992904	0.0669116
CG3259	33.6347	28.2005	93.4553	79.4157	63.545	0.844103	0.00566821		CG3259	39.46	23.6728	30.849	34.5307	18.2179	34.4723	0.563751	0.0361668	0.890044	0.108266		CG3259	43.7614	36.0076	36.5501	30.523	0.828959	0.006142
Dhc64C	39.4475	31.376	82.1304	64.1669	60.789	0.788333	0.00705263		Dhc64C	46.4235	18.6578	21.8441	43.0649	12.4213	22.5948	0.345168	0.0567364	0.497604	0.0270654		Dhc64C	56.3868	55.8612	59.3236	67.8954	1.06759	0.0769066
CG4496	30.4842	23.9823	89.3193	61.9711	59.9017	0.740263	0.0464481		CG4496	36.5244	21.1383	12.2582	27.572	15.0966	11.9327	0.56314	0.0156059	0.384201	0.0485829		CG4496	46.0397	33.603	42.3606	29.858	0.717362	0.0125088
CG3216	33.0135	30.5229	84.9863	65.6308	58.9999	0.848405	0.0761536		CG3216	58.5756	31.2222	15.2792	45.4282	17.2624	15.0264	0.456508	0.0765157	0.29581	0.034963		CG3216	39.9643	37.919	37.581	32.917	0.912357	0.0364633
CG13895	33.2353	24.551	80.2593	46.6003	56.7473	0.659662	0.0790405		CG13895	27.9224	24.5895	16.8478	21.5324	16.498	18.1201	0.823415	0.0572223	0.722452	0.119072		CG13895	37.781	35.6377	27.272	26.5331	0.958087	0.0148179
CG30048	21.7427	12.7969	90.5995	43.6725	56.1711	0.535299	0.0532593		CG30048	14.2684	16.1773	9.41154	12.1448	8.79044	10.0544	0.928793	0.204991	0.743742	0.0841354		CG30048	34.2687	17.5106	25.6788	13.9648	0.527402	0.0164236
wts	47.5234	36.7317	64.3059	52.2118	55.9147	0.792424	0.019505		wts	42.3956	35.7518	48.3939	39.126	22.4857	49.4987	0.708995	0.134296	1.2033	0.0618129		wts	53.8237	43.8381	32.2391	32.119	0.905375	0.0909003
Ca-alpha1D	35.8533	24.5984	75.237	40.3788	55.5451	0.611386	0.0746982		Ca-alpha1D	38.2994	9.81423	1.4524	39.4543	9.10893	2.32025	0.243562	0.0126884	0.0483654	0.0104432		Ca-alpha1D	17.7514	7.89208	17.4316	13.6988	0.615225	0.170635
Cubn	29.3305	16.7307	79.4715	34.5232	54.401	0.502415	0.0680049		Cubn	46.8332	18.2803	13.5364	39.3886	10.9562	13.3138	0.334243	0.0560864	0.313523	0.0244893		Cubn	32.0854	31.3217	30.7396	32.0525	1.00945	0.0332562
CG11771	29.2861	17.2995	77.9943	41.9646	53.6402	0.564376	0.0263287		CG11771	35.5686	23.8885	14.4659	28.0972	16.3069	16.297	0.625995	0.0456212	0.493363	0.0866594		CG11771	37.5912	28.0539	30.927	27.9961	0.82576	0.0794702
ATPsynbeta	38.6044	27.7739	67.5557	47.9422	53.0801	0.714559	0.00489003		ATPsynbeta	48.5399	6.84839	7.02961	41.8832	4.96851	5.91112	0.129858	0.0112301	0.142977	0.00184396		ATPsynbeta	53.3491	37.3641	32.4265	22.7426	0.700865	0.000494865
mle	32.8803	20.5224	67.4572	36.7191	50.1688	0.584242	0.0399111		mle	25.1233	19.0353	13.7687	25.2744	13.0583	13.811	0.637167	0.120507	0.547245	0.000800938		mle	29.6173	21.2716	23.5233	17.4892	0.730851	0.0126345
CG31760	32.2147	21.9442	67.3587	40.6228	49.7867	0.642133	0.0390528		CG31760	15.9069	22.2707	77.9648	11.8822	13.5041	14.8054	1.26828	0.131785	3.07367	1.82765		CG31760	22.7825	21.8265	17.5253	16.2922	0.94384	0.014199
B52	38.072	25.5463	60.7607	37.329	49.4164	0.642681	0.02832		B52	23.7579	21.8393	22.2507	22.7797	19.1733	22.8158	0.880464	0.0387805	0.969072	0.0325112		B52	38.8252	34.0963	29.8024	25.6021	0.86863	0.00956869
Plp	50.0527	34.0776	48.648	34.1573	49.3503	0.691483	0.0106486		Plp	7.23661	4.79926	10.0506	6.49912	4.14042	8.0104	0.650133	0.013059	1.3107	0.0781597		Plp	12.5304	10.9133	11.0588	7.18189	0.760187	0.110757
CG17018	21.1659	15.925	77.305	41.5987	49.2354	0.64525	0.107139		CG17018	62.8083	7.01016	25.2136	54.7502	5.2233	21.4347	0.103507	0.00810476	0.396469	0.00496878		CG17018	19.2702	20.5934	22.0238	21.8782	1.03103	0.0376386
PPO2	33.8122	27.063	64.4044	50.8699	49.1083	0.795122	0.0052701		PPO2	25.4647	37.9088	25.2717	28.4911	27.709	24.9151	1.23062	0.258066	0.933455	0.0589682		PPO2	33.889	21.025	31.583	21.1467	0.644983	0.0245749
CG16908	28.7093	20.1432	65.9801	37.451	47.3447	0.634619	0.0670079		CG16908	43.6927	17.5793	12.4325	32.7582	12.2302	11.4355	0.387843	0.0144964	0.316817	0.0322723		CG16908	27.434	22.1348	22.7735	22.2771	0.892522	0.0856815
CG3704	39.3588	34.4093	53.4734	51.3579	46.4161	0.917343	0.0430953		CG3704	21.3685	33.9723	12.723	15.3616	23.8871	13.9768	1.57241	0.0174222	0.752632	0.157221		CG3704	31.0412	34.2812	26.9908	29.2595	1.09422	0.0101625
nsl1	25.4701	23.6031	66.8664	46.2343	46.1682	0.809072	0.117628		nsl1	32.0186	17.1479	13.4783	26.7186	11.9754	13.5348	0.491883	0.0436791	0.46376	0.0428087		nsl1	30.3767	27.499	28.9589	24.4716	0.875155	0.0301101
dom	32.3035	26.352	58.7912	46.2343	45.5473	0.80109	0.0146746		dom	41.3716	25.4523	16.964	37.2879	16.0521	19.5564	0.522852	0.0923605	0.467256	0.0572152		dom	43.9513	32.8631	35.1443	24.2721	0.719179	0.0285381
CG6422	29.7299	20.8067	61.3516	33.6693	45.5407	0.624326	0.0755337		CG6422	11.0597	10.4074	17.1964	10.8319	8.28084	13.3691	0.852753	0.0882642	1.39455	0.160316		CG6422	30.0919	9.98842	29.8024	10.3073	0.338893	0.00696285
CG32344	26.3131	18.6739	62.3364	37.207	44.3248	0.653278	0.0564029		CG32344	39.9379	19.8981	11.7354	33.0864	15.4151	13.7005	0.482065	0.0161605	0.353962	0.0601213		CG32344	34.3636	25.6493	23.8981	18.6862	0.764159	0.0177514
dpy	24.6713	13.176	63.5181	32.8154	44.0947	0.525346	0.0087158		dpy	36.1148	9.7603	8.94678	23.7645	8.21715	9.77821	0.308016	0.0377584	0.329598	0.0818659		dpy	31.6108	26.3892	27.272	28.2621	0.935559	0.100743
CG14696	23.0739	21.3281	64.3059	60.7511	43.6899	0.934529	0.0101914		CG14696	27.2397	21.9472	11.5611	23.6988	12.2939	13.1481	0.662231	0.143476	0.48961	0.0651895		CG14696	29.0477	30.3969	25.4914	31.055	1.13235	0.0859054
kar	24.982	21.7547	61.7455	45.2584	43.3637	0.801899	0.0689162		kar	29.5609	20.1677	15.3373	21.8607	15.1603	13.4796	0.68787	0.00562704	0.567726	0.0488866		kar	29.2376	26.3275	30.6459	30.922	0.954739	0.0542715
Ssl	53.9131	76.6864	32.3007	32.3274	43.1069	1.21162	0.21079		Ssl	187.811	41.4139	64.3703	156.373	27.5816	66.0167	0.198446	0.0220627	0.382458	0.0397172		Ssl	39.2049	46.2427	34.4883	43.0913	1.21448	0.0349676
wnd	24.8045	21.3755	60.9577	50.7479	42.8811	0.847135	0.0146245		wnd	33.3157	7.87295	7.72676	30.1323	5.1596	8.06564	0.203773	0.0325409	0.2498	0.0178744		wnd	25.5354	27.0674	22.1175	33.848	1.29518	0.235188
Top2	44.2842	38.0588	41.2622	29.6436	42.7732	0.788922	0.0705002		Top2	81.3777	39.4726	12.3744	72.4094	34.27	10.4411	0.479167	0.00588678	0.148129	0.00393292		Top2	20.7891	26.3275	19.3997	29.7915	1.40104	0.13463
Rok	21.6096	16.5885	60.5638	40.8667	41.0867	0.721209	0.0464368		Rok	19.6617	22.0011	6.44865	16.4119	14.8418	7.07125	1.01166	0.107325	0.37942	0.0514403		Rok	22.5927	22.3198	20.618	25.2696	1.10677	0.118843
CG14200	22.4527	15.1666	59.3821	35.2552	40.9174	0.634597	0.0408961		CG14200	26.3522	12.9418	8.88868	24.6835	7.32536	9.11528	0.393941	0.0971697	0.353295	0.0159912		CG14200	24.0166	21.0867	24.0856	20.8142	0.87109	0.00691449
Sc2	33.3241	3.17552	48.3526	5.0016	40.8383	0.0993661	0.00407413		Sc2	3.82311	3.88255	22.7155	4.52969	2.35686	25.3018	0.76793	0.247617	5.7637	0.177929		Sc2	55.4375	4.06936	43.579	3.59094	0.0779026	0.0044982
Ns4	13.1788	15.8776	68.442	56.8475	40.8104	1.01769	0.187096		Ns4	26.2156	21.4619	16.3831	19.76	12.8672	18.7278	0.73492	0.0837466	0.786349	0.161414		Ns4	30.6615	27.0674	25.9599	26.5996	0.95371	0.0709289
CG43367	19.1691	18.0578	62.2379	38.6709	40.7035	0.781683	0.160343		CG43367	21.5733	17.4176	8.83058	19.3004	11.5295	8.3971	0.702368	0.104999	0.422202	0.0128721		CG43367	22.6876	20.2235	23.5233	17.6887	0.821678	0.0697109
spen	25.1594	19.3849	56.0338	29.7656	40.5966	0.650844	0.119636		spen	39.5283	25.5601	17.545	34.7276	15.7973	20.4403	0.55076	0.0958687	0.516224	0.0723654		spen	27.1492	19.1136	23.4296	17.1567	0.718146	0.0141229
Ptp4E	20.6778	15.925	59.9729	27.8138	40.3254	0.616961	0.153188		Ptp4E	20.481	9.81423	6.27436	15.8867	6.94317	4.08806	0.458115	0.0210728	0.281838	0.0245126		Ptp4E	18.3209	14.1194	17.2442	15.5608	0.836525	0.0658535
Hel89B	25.3813	15.0719	55.049	28.1797	40.2152	0.55286	0.0409572		Hel89B	23.4166	16.9862	15.3954	20.679	10.8288	12.7614	0.624526	0.100865	0.637288	0.0201704		Hel89B	29.5224	20.4701	23.1484	18.2872	0.741687	0.0483114
PIG-G	29.1086	21.1859	50.6175	36.2311	39.8631	0.721802	0.0060202		PIG-G	15.429	26.3151	17.2545	14.5081	17.3898	18.8382	1.45209	0.253468	1.20839	0.0900721		PIG-G	32.3702	25.4643	23.8981	21.0802	0.834372	0.0477121
CG33695	24.1389	20.3802	55.246	40.7447	39.6924	0.790902	0.053387		CG33695	28.9464	21.0844	7.78486	22.9767	16.3706	9.22577	0.72044	0.0079534	0.335234	0.0662936		CG33695	27.7187	31.5067	25.8662	25.2031	1.05551	0.0811466
Muc68D	23.5177	6.6828	55.246	13.053	39.3818	0.260215	0.0239457		Muc68D	14.2684	5.93168	8.83058	12.4074	4.84111	10.2754	0.40295	0.012771	0.723529	0.104638		Muc68D	18.4159	4.93255	13.8703	4.05644	0.280149	0.0123062
Gat	19.5241	21.4703	56.8216	55.0176	38.1729	1.03397	0.0657154		Gat	29.4926	16.1234	8.6563	24.4209	10.3829	9.44674	0.485928	0.060764	0.340169	0.0466611		Gat	32.0854	29.3487	12.3708	10.7728	0.892766	0.0219394
CG9194	19.6572	11.9437	56.5262	41.8427	38.0917	0.673918	0.066317		CG9194	24.2358	17.4176	8.83058	18.7096	9.30003	9.28101	0.607871	0.110799	0.430209	0.0658477		CG9194	26.9593	20.9017	24.4605	22.0112	0.837586	0.062281
CG13409	20.8996	15.4036	55.049	34.6452	37.9743	0.68319	0.0538379		CG13409	21.7098	13.1036	12.5487	21.2698	9.04523	12.6509	0.51442	0.0891594	0.586401	0.00838024		CG13409	25.1557	17.8188	23.4296	17.6222	0.730239	0.0218971
Keap1	28.6649	1.51666	46.383	4.75762	37.524	0.0777413	0.0248312		Keap1	1.57021	1.61773	1.33621	2.42896	0.50959	0.93915	0.620031	0.410234	0.61881	0.232164		Keap1	32.3702	2.7129	29.5212	1.79547	0.0723142	0.0114946
RpL3	38.8263	34.0302	35.8459	35.8651	37.3361	0.938504	0.0620327		RpL3	33.4523	44.2179	36.0195	26.8499	25.0336	40.5492	1.12709	0.194734	1.29348	0.216737		RpL3	28.0035	19.4219	20.7117	19.4842	0.817143	0.12359
dbr	18.8141	13.176	55.8369	31.2295	37.3255	0.629813	0.0705136		dbr	32.8378	10.0838	8.48201	29.6728	6.05139	8.3971	0.255509	0.0515714	0.270645	0.0123452		dbr	18.9854	14.6743	13.4954	11.2383	0.802838	0.0299121
CG10505	16.418	10.9484	57.511	34.2793	36.9645	0.631451	0.0354041		CG10505	25.806	10.2995	13.4202	26.3904	7.19797	12.6509	0.335932	0.0631821	0.499708	0.0203322		CG10505	24.3963	21.7649	22.6798	18.8857	0.862425	0.0297148
CG14764	30.4842	20.8541	43.3302	26.2279	36.9072	0.6447	0.0393967		CG14764	18.4329	19.8442	17.3126	20.1538	17.8357	17.4019	0.98077	0.0957934	0.901338	0.0378853		CG14764	37.4013	28.6088	18.6499	17.4892	0.851339	0.0864246
par-1	21.2546	14.5505	51.7008	30.2536	36.4777	0.634874	0.0497068		par-1	20.6175	13.2654	9.46964	16.0837	7.51646	7.5132	0.555369	0.0880346	0.463216	0.00391546		par-1	19.555	16.5857	18.4625	17.6887	0.903123	0.0549664
Nup107	23.4733	17.726	49.3373	41.3547	36.4053	0.79668	0.0415228		Nup107	28.332	30.5751	4.41529	21.5981	18.0268	7.45795	0.956909	0.122262	0.250574	0.0947326		Nup107	26.1999	22.5048	22.0238	19.4842	0.871826	0.0128624
su(f)	23.8726	23.5083	47.8602	42.2086	35.8664	0.933327	0.0514114		su(f)	31.3359	15.7998	10.922	23.8958	11.0836	12.5404	0.48402	0.0201888	0.436672	0.0881247		su(f)	26.105	28.1772	25.0228	28.1956	1.10309	0.0237077
CG7149	16.3736	15.7828	55.246	42.0866	35.8098	0.86286	0.101056		CG7149	51.4072	13.3193	11.3868	49.6296	11.0836	10.2202	0.24121	0.017884	0.213715	0.00778674		CG7149	27.339	19.6686	23.7107	20.7477	0.797232	0.0778012
CG2767	21.6984	23.6031	48.7465	51.9678	35.2224	1.07693	0.0108489		CG2767	21.3002	16.393	15.8021	23.2393	14.3322	15.3579	0.693171	0.076446	0.701367	0.0405087		CG2767	36.0723	32.5548	29.3338	32.518	1.00552	0.103031
CG13650	19.1691	12.6547	50.913	22.5682	35.041	0.551715	0.108445		CG13650	23.8262	13.1575	6.44865	19.4974	10.4466	6.73978	0.544013	0.00821696	0.308165	0.0375114		CG13650	19.7449	15.8458	19.306	11.5708	0.700934	0.101595
Aplip1	16.0186	14.8349	53.6703	35.6212	34.8445	0.794902	0.131199		Aplip1	24.7137	14.1821	9.9925	23.1736	10.8925	11.4355	0.521947	0.0519086	0.448901	0.0445706		Aplip1	32.0854	20.9633	30.6459	22.1441	0.687972	0.0346104
CG11970	20.0566	11.612	49.4358	27.2038	34.7462	0.564623	0.0143375		CG11970	15.7021	10.1378	6.04198	12.9326	6.43358	8.94955	0.571551	0.0740812	0.538402	0.153613		CG11970	24.5861	13.3179	17.7127	13.8318	0.661289	0.119606
CG6574	16.4624	16.3989	52.981	44.1605	34.7217	0.914831	0.0813162		CG6574	16.7944	8.41219	19.0555	16.4776	6.36988	19.2249	0.443736	0.057157	1.15068	0.016051		CG6574	25.8202	23.8612	22.2112	23.6736	0.994985	0.0708553
Hml	13.6225	7.53593	55.246	34.4013	34.4342	0.587945	0.0347473		Hml	11.7424	7.38763	6.04198	8.07466	3.05754	6.5188	0.5039	0.125241	0.660929	0.146387		Hml	11.2963	8.75528	10.0279	7.84688	0.778782	0.00372666
Maf1	29.1974	22.9396	38.6033	25.618	33.9003	0.724647	0.061025		Maf1	31.7455	27.0161	42.6424	32.3643	19.1733	25.4123	0.721722	0.129299	1.06423	0.279032		Maf1	36.452	27.8689	33.4574	23.2081	0.729099	0.0354373
Pih1D1	22.9852	21.5177	44.2165	37.695	33.6008	0.894332	0.0418225		Pih1D1	33.8619	23.2414	13.6525	27.769	15.2877	14.032	0.618445	0.0679131	0.454248	0.0510644		Pih1D1	31.0412	37.6724	27.6469	31.7865	1.18168	0.0319466
GABA-B-R3	20.1897	13.2708	46.9739	31.5955	33.5818	0.664963	0.00765568		GABA-B-R3	21.0271	12.0251	5.46102	16.4776	8.21715	5.80063	0.535286	0.0365996	0.305873	0.0461595		GABA-B-R3	25.1557	23.5529	24.7416	21.8782	0.910276	0.0260103
CG13397	20.589	16.8729	46.0876	34.5232	33.3383	0.784294	0.0352147		CG13397	25.8743	17.1479	8.36582	22.3202	12.7398	9.22577	0.616756	0.0459839	0.368331	0.0450057		CG13397	21.5485	18.867	20.3369	19.4177	0.915182	0.0396208
can	15.9299	11.8489	50.1252	34.0353	33.0275	0.711412	0.0324063		can	19.3887	16.6626	8.88868	17.6592	11.4658	10.4964	0.75434	0.10506	0.526416	0.0679688		can	25.3456	20.2235	17.3379	13.8318	0.797844	6.55694e-05
RhoGAP68F	24.0501	3.64947	41.853	4.75762	32.9516	0.132709	0.019035		RhoGAP68F	3.48177	1.7795	14.0592	2.62591	1.65617	11.4355	0.570898	0.0598057	4.19642	0.158465		RhoGAP68F	17.6565	2.7129	15.5572	2.32746	0.151628	0.00202141
CG5618	10.4276	11.0432	54.0643	39.4029	32.2459	0.893924	0.165109		CG5618	15.7703	19.1971	5.8096	13.2608	13.6315	6.57405	1.12262	0.0946663	0.432068	0.0636811		CG5618	8.16374	7.27552	8.15349	6.3839	0.837082	0.0541167
Dcr-2	19.4353	13.176	44.6104	25.13	32.0229	0.620631	0.05731		Dcr-2	21.7781	12.2947	9.46964	19.4974	8.47194	9.17052	0.499532	0.0650145	0.452585	0.0177614		Dcr-2	21.8333	17.8188	17.0567	10.9723	0.729709	0.0864243
futsch	18.326	10.9958	45.6937	24.1541	32.0098	0.56431	0.0357012		futsch	16.7261	5.44636	4.3572	15.0333	3.05754	4.86148	0.264502	0.0611176	0.291941	0.031439		futsch	16.1376	17.6339	13.308	16.4252	1.16348	0.0707604
Oatp33Ea	17.7935	12.7969	46.186	29.8876	31.9898	0.68315	0.036036		Oatp33Ea	21.4367	13.3193	12.8973	17.9875	8.53564	14.9159	0.547932	0.0733989	0.715442	0.113797		Oatp33Ea	16.8021	15.5375	22.7735	18.4867	0.86825	0.0564872
beta-PheRS	19.746	13.2234	43.5271	30.1316	31.6365	0.680963	0.0112854		beta-PheRS	14.5415	16.2851	8.6563	10.9632	12.0391	9.22577	1.10902	0.0108851	0.718403	0.123121		beta-PheRS	22.0231	11.9614	19.3997	11.9033	0.578357	0.0352259
CG30047	17.1279	12.3703	46.0876	32.3274	31.6078	0.711832	0.010397		CG30047	27.6493	11.3241	7.55247	25.8652	8.66304	8.17613	0.372246	0.0373158	0.294629	0.0214766		CG30047	18.3209	12.5164	19.4934	17.6887	0.795296	0.112125
RpL10Ab	22.4083	13.9344	40.2774	46.1123	31.3429	0.883354	0.261515		RpL10Ab	16.8627	125.752	34.9157	15.4929	47.583	43.6981	5.26434	2.19305	2.44556	0.374971		RpL10Ab	74.8976	147.237	55.3875	90.0396	1.79574	0.170105
PIG-O	17.7492	12.3703	43.8226	25.7399	30.7859	0.642159	0.0547917		PIG-O	24.4406	14.6674	9.12106	22.911	10.1281	8.61808	0.521093	0.079031	0.374673	0.00148065		PIG-O	27.2441	21.5799	21.274	21.6122	0.903994	0.111899
CG4887	16.3292	17.5838	44.6104	29.5216	30.4698	0.869299	0.207533		CG4887	16.0434	16.1773	8.48201	11.554	8.02605	8.17613	0.8515	0.156844	0.618168	0.0894774		CG4887	16.897	15.4142	14.9012	12.3688	0.871149	0.0410949
Unr	19.9678	15.3088	40.1789	22.0802	30.0734	0.658112	0.108564		Unr	30.7897	12.133	10.3411	25.7339	10.5103	11.2146	0.401241	0.00718176	0.385825	0.049964		Unr	14.7137	11.6532	16.2133	14.6963	0.849214	0.0572213
syd	16.3736	11.0906	43.7241	25.7399	30.0489	0.633018	0.0443283		syd	15.5655	13.3732	7.61057	16.018	8.28084	7.95515	0.688063	0.171093	0.492787	0.00385003		syd	15.4731	15.5375	17.2442	14.2308	0.914707	0.0894552
CG6845	21.8315	13.8396	37.717	23.6661	29.7742	0.630697	0.00323052		CG6845	16.7261	16.2312	11.7354	14.3112	13.3767	9.83345	0.952558	0.0178529	0.694368	0.0072519		CG6845	19.6499	17.9422	18.6499	13.9648	0.830937	0.0821529
FAM21	13.5337	10.0479	45.9891	19.3965	29.7614	0.582098	0.160336		FAM21	20.8906	13.9664	10.1087	18.1844	8.66304	11.8775	0.572475	0.0960753	0.568528	0.0846405		FAM21	19.3651	11.2832	13.0268	8.57836	0.620585	0.0379296
mtd	17.3054	12.8916	42.1485	29.1557	29.7269	0.718343	0.0266051		mtd	24.4406	9.49068	9.12106	18.9722	7.64386	8.12088	0.395607	0.00729121	0.400617	0.0274245		mtd	22.3079	19.4836	19.2122	16.2922	0.860704	0.0126902
Strumpellin	16.1074	14.5505	43.3302	35.4992	29.7188	0.861308	0.0420367		Strumpellin	32.633	15.8538	6.79723	31.4452	9.87332	8.50759	0.399902	0.0859175	0.239423	0.0311299		Strumpellin	21.6434	21.21	17.619	17.4227	0.984416	0.00444207
CG16789	16.3292	15.9724	42.1485	34.1573	29.2388	0.894275	0.083871		CG16789	27.0349	11.5937	10.8058	20.8103	6.87947	9.99918	0.379712	0.0491317	0.440096	0.0403958		CG16789	15.7579	14.8593	11.4336	12.5018	1.0182	0.0752248
l(3)72Ab	18.3704	11.7542	39.9819	29.7656	29.1762	0.692159	0.0523172		l(3)72Ab	17.6136	10.4613	8.42391	15.7554	8.08975	8.67332	0.553695	0.0402378	0.514379	0.0361181		l(3)72Ab	18.8905	12.2697	14.0577	10.2408	0.689001	0.0394832
NKAIN	17.1723	19.0531	40.7698	31.8395	28.971	0.945241	0.164283		NKAIN	34.3398	16.393	12.2002	28.0316	11.1473	13.4796	0.437523	0.0398536	0.418074	0.0627966		NKAIN	23.447	23.1213	18.0876	22.6096	1.11806	0.131948
hfp	15.4418	10.8536	41.5576	24.2761	28.4997	0.643515	0.0593599		hfp	8.87509	10.1378	5.92579	7.94337	6.17878	6.18734	0.960064	0.182209	0.72331	0.0556218		hfp	14.9985	9.98842	13.8703	10.5068	0.711734	0.0457723
Ext2	8.65272	5.82968	47.7617	23.3001	28.2072	0.580791	0.0929489		Ext2	35.0907	7.11801	0.813343	33.9399	4.77741	0.93915	0.171803	0.0310424	0.0254247	0.00224636		Ext2	21.8333	14.921	16.8693	12.5683	0.714223	0.0308175
CG11873	20.0566	12.7021	36.3383	20.0064	28.1974	0.591936	0.0413761		CG11873	29.9705	13.3193	14.3497	29.3445	7.70756	16.297	0.353536	0.0908783	0.517081	0.038287		CG11873	17.5615	15.2909	17.2442	15.2283	0.876901	0.00619593
uex	19.8347	17.6786	36.3383	21.9582	28.0865	0.747786	0.143512		uex	29.1512	29.3888	70.8771	26.9812	21.5939	13.5901	0.904239	0.103908	1.46752	0.963835		uex	11.9608	8.75528	14.9012	10.3073	0.711854	0.0201422
sta	28.2212	19.4323	27.3768	20.1284	27.799	0.711903	0.0233325		sta	17.4771	23.2953	15.2211	16.8715	19.4918	14.6397	1.24411	0.0887952	0.869319	0.00159992		sta	21.0738	11.3449	29.9898	17.2232	0.556321	0.0179815
Ire1	19.7016	13.4604	34.6642	20.3724	27.1829	0.635461	0.0477535		Ire1	12.6299	13.2654	8.5982	10.7006	9.42742	8.72857	0.965667	0.0846463	0.748245	0.0674654		Ire1	16.0427	13.9961	12.8394	12.9673	0.941195	0.068766
PlexA	20.3672	19.1479	33.4824	23.3001	26.9248	0.818013	0.122122		PlexA	27.4445	23.6189	20.6822	27.5064	18.7274	18.783	0.770722	0.089882	0.71823	0.0353698		PlexA	22.213	26.5741	22.0238	21.2132	1.07976	0.11657
mip120	13.7112	10.9958	39.785	29.3997	26.7481	0.77046	0.0314968		mip120	25.2599	6.52484	5.05435	22.7797	5.5418	5.6349	0.250793	0.00751567	0.223729	0.0236352		mip120	20.7891	14.6743	22.6798	16.6912	0.72091	0.0150413
CG11828	12.9125	12.7495	40.1789	36.3531	26.5457	0.946076	0.0412957		CG11828	21.5733	14.2899	7.37819	15.5585	12.2939	5.96636	0.726281	0.06389	0.362742	0.0207369		CG11828	21.9282	19.3603	24.273	19.9497	0.852391	0.0305036
Spn	12.0251	5.6401	40.7698	25.618	26.3974	0.548693	0.0796641		Spn	15.7021	16.2851	6.91342	13.1952	11.4021	7.73418	0.950621	0.0865117	0.513212	0.0729247		Spn	22.7825	18.9903	21.274	16.5582	0.805939	0.0276086
sei	16.0186	10.9958	36.3383	18.7865	26.1784	0.601714	0.0847251		sei	13.654	9.43676	6.15817	11.6853	5.73289	6.5188	0.590872	0.100264	0.50444	0.0534239		sei	17.9412	14.4894	20.2431	13.1003	0.727374	0.0802271
InR	12.7794	10.0005	38.9972	16.8347	25.8883	0.607119	0.17543		InR	11.6742	6.79446	6.21627	11.554	3.43974	6.85027	0.439859	0.14215	0.562687	0.0302054		InR	12.0558	8.94025	11.6211	7.71388	0.70268	0.0388956
Cyp28d2	12.9125	10.3797	38.7017	25.9839	25.8071	0.737617	0.0662283		Cyp28d2	13.1078	14.7213	8.42391	12.8669	9.42742	7.89991	0.927891	0.195205	0.628316	0.014347		Cyp28d2	27.8137	17.3872	23.1484	13.7653	0.609893	0.0152398
CG7200	19.4797	15.5932	32.0053	19.8844	25.7425	0.710885	0.0895993		CG7200	4.77889	16.2851	14.2916	3.34803	13.8226	13.7005	3.76816	0.360432	3.54134	0.550775		CG7200	20.2195	18.4971	17.7127	15.8932	0.906046	0.00876818
CG2199	18.7697	14.9771	32.6946	20.9823	25.7322	0.719852	0.0780845		CG2199	26.6253	6.03952	9.00487	21.795	3.37604	9.11528	0.190867	0.0359675	0.378218	0.0400098		CG2199	21.6434	30.5202	21.9301	23.0751	1.23118	0.178961
unc-13	12.0251	9.38436	39.2926	21.3483	25.6588	0.661858	0.118542		unc-13	17.1357	9.38283	10.4573	15.4272	7.64386	5.85588	0.521519	0.02604	0.494921	0.11534		unc-13	24.8709	16.5241	17.8065	11.7038	0.660836	0.00355666
p130CAS	13.5337	8.76822	37.0276	16.9566	25.2807	0.552912	0.0949662		p130CAS	17.1357	6.79446	7.26199	16.7402	5.73289	5.41392	0.369486	0.0270224	0.373601	0.0501914		p130CAS	12.2456	8.50865	15.4635	10.3738	0.682846	0.011987
CG6475	14.5987	8.48384	35.9444	17.9326	25.2715	0.540018	0.0411196		CG6475	14.0636	0.808865	7.49438	12.9326	0.764386	5.19295	0.0583101	0.000795297	0.467216	0.0656762		CG6475	13.7644	11.7765	12.8394	12.5018	0.914639	0.0590672
CG34402	13.5781	9.14738	36.6337	24.2761	25.1059	0.668178	0.00550787		CG34402	5.12024	9.86815	5.8096	5.84264	5.92399	6.18734	1.4706	0.45668	1.09681	0.037818		CG34402	18.9854	10.3584	16.4007	10.1078	0.58095	0.0353554
Best4	14.5099	7.67811	35.6489	20.3724	25.0794	0.550317	0.021155		Best4	8.73855	9.00536	5.57721	6.69606	6.30618	5.91112	0.986154	0.0443792	0.760503	0.122272		Best4	12.3405	9.80345	11.3399	8.77786	0.784239	0.010171
na	14.5987	10.0953	35.3535	25.7399	24.9761	0.709797	0.0182764		na	16.453	8.52004	7.43628	11.2914	5.2233	7.40271	0.490215	0.0276243	0.553788	0.101818		na	15.663	15.5375	15.9321	14.7628	0.959298	0.0326928
CG10362	13.3563	11.2328	36.5352	24.3981	24.9457	0.754405	0.0866095		CG10362	14.6098	7.60333	4.53148	13.4578	6.36988	5.6349	0.496876	0.0235523	0.364439	0.0542706		CG10362	12.9101	9.55682	12.5582	14.0313	0.928778	0.188518
stj	14.0218	12.2755	35.5505	22.4462	24.7861	0.753423	0.122033		stj	10.8549	6.79446	0.058096	10.8975	3.88563	0.165732	0.491248	0.134687	0.0102802	0.00492811		stj	3.51231	5.24084	10.7776	11.7703	1.29212	0.200013
CG9527	9.71767	10.5219	39.785	32.5714	24.7513	0.950721	0.132035		CG9527	20.2762	3.82863	5.11244	17.5279	2.22946	5.91112	0.158009	0.0308147	0.29469	0.0425497		CG9527	21.8333	17.1406	18.7436	15.9597	0.818272	0.0332028
ttk	13.4894	11.8015	35.8459	29.1557	24.6676	0.84412	0.0307579		ttk	13.2444	7.7651	8.5982	12.5387	7.38906	8.0104	0.587798	0.00150259	0.644025	0.00517184		ttk	19.1753	13.6262	14.9949	11.3048	0.732261	0.0216495
CG10237	17.0836	16.4463	32.2022	31.7175	24.6429	0.973823	0.0111242		CG10237	30.1753	16.6626	7.26199	24.7492	12.3576	8.23137	0.525753	0.0264408	0.286626	0.0459658		CG10237	17.5615	22.8747	17.0567	23.1416	1.32965	0.0270997
Ncoa6	18.5923	13.65	30.6266	22.0802	24.6094	0.727563	0.00661261		Ncoa6	43.5562	13.4811	11.8516	33.2834	8.91783	13.3138	0.288723	0.0207867	0.336056	0.063958		Ncoa6	14.0492	13.0096	13.964	14.3638	0.977315	0.0513129
teq	13.7112	10.6167	35.3535	30.0096	24.5324	0.811574	0.0372704		teq	21.7098	9.59853	6.79723	17.9218	6.43358	6.1321	0.400554	0.041574	0.327626	0.0145319		teq	13.7644	13.0096	13.4017	13.2333	0.966297	0.0211364
RpII140	33.0578	28.4375	15.658	12.077	24.3579	0.815769	0.0444651		RpII140	40.5523	9.70638	9.46964	35.3841	7.96235	10.3859	0.23219	0.00716409	0.263518	0.030001		RpII140	6.73983	5.48746	5.1545	8.37887	1.21986	0.405679
FIG4	15.3087	11.1854	33.3839	23.5441	24.3463	0.717956	0.0127028		FIG4	19.8665	11.2163	8.77249	14.902	8.40824	9.28101	0.564408	0.000172678	0.532187	0.0906155		FIG4	19.7449	24.0462	17.0567	18.2207	1.14304	0.0748017
faf	18.0154	13.1286	30.6266	21.3483	24.321	0.712898	0.0158465		faf	20.1396	12.079	12.084	18.6439	7.70756	12.6509	0.506587	0.0931787	0.639281	0.0392719		faf	22.118	15.4759	21.274	21.4792	0.854669	0.154973
GluRIID	12.7794	7.39374	34.9596	20.9823	23.8695	0.589378	0.0108105		GluRIID	7.7145	7.49548	4.00862	8.14031	4.33152	4.2538	0.751858	0.219751	0.521091	0.00146885		GluRIID	14.334	6.04238	15.2761	6.3174	0.417545	0.00399633
CG7518	18.8141	16.0672	28.5585	22.2022	23.6863	0.815712	0.0382831		CG7518	21.7098	16.9322	11.0382	21.1386	14.1411	13.3138	0.724454	0.0554802	0.56914	0.0606962		CG7518	18.0362	15.7842	15.2761	18.2207	1.03395	0.158811
CG2278	12.2026	10.0953	34.7626	25.8619	23.4826	0.785634	0.0416762		CG2278	16.453	11.3241	7.1458	17.8562	7.19797	7.73418	0.545688	0.14258	0.433726	0.000588698		CG2278	15.0934	16.5241	16.5881	17.8217	1.08458	0.0102095
rols	14.1993	8.9104	32.3992	17.3226	23.2993	0.581093	0.0464301		rols	15.7703	6.90231	6.73913	16.018	5.73289	7.23698	0.39779	0.0398871	0.439566	0.0122363		rols	17.2767	12.8863	16.1195	10.4403	0.696778	0.0490964
l(2)k05819	13.2231	13.887	33.187	18.9085	23.2051	0.809979	0.240223		l(2)k05819	17.1357	16.6087	9.17916	17.7249	10.6377	9.3915	0.7847	0.184543	0.532761	0.00291235		l(2)k05819	25.2506	18.9903	22.0238	22.8091	0.893866	0.141793
rno	16.1517	11.8015	29.9372	15.3708	23.0445	0.62205	0.108617		rno	16.9309	12.7261	8.77249	13.1952	9.17263	9.8887	0.7234	0.0282502	0.633775	0.115642		rno	15.2833	10.1117	8.62208	10.3073	0.92854	0.266919
Nrk	11.1376	11.1854	34.6642	25.618	22.9009	0.871662	0.132629		Nrk	16.8627	11.8634	10.6897	16.2806	10.7651	8.61808	0.682375	0.021153	0.581635	0.0522893		Nrk	16.1376	14.7977	18.3688	13.1668	0.816885	0.100082
CG33090	13.7112	9.95311	31.9068	23.3001	22.809	0.728083	0.00217375		CG33090	14.9511	6.57877	8.07534	14.5081	4.71371	8.34186	0.38246	0.0575587	0.557547	0.0174309		CG33090	15.8528	14.6743	17.8065	10.7728	0.765328	0.160332
rempA	11.9807	6.63541	33.3839	17.0786	22.6823	0.532712	0.0211298		rempA	12.0155	7.60333	5.98388	11.2914	3.69453	7.62369	0.479996	0.152797	0.586595	0.0885814		rempA	13.7644	12.5164	14.8075	13.6323	0.91498	0.00565498
nej	15.5749	10.7588	28.854	20.0064	22.2144	0.692074	0.00129333		nej	17.7502	13.8046	10.922	15.3616	9.04523	9.3915	0.68327	0.0944476	0.613342	0.00197819		nej	21.5485	16.3391	18.7436	12.7013	0.71794	0.0403077
CG7509	13.8	9.52655	30.6266	16.3467	22.2133	0.612037	0.0782942		CG7509	15.7703	8.84359	7.37819	13.3265	7.45276	9.72296	0.560009	0.000764341	0.598725	0.130873		CG7509	13.1	10.2967	13.8703	10.3073	0.764567	0.0214439
Cyp6g2	10.5164	8.72082	33.8763	24.0321	22.1964	0.769333	0.0599271		Cyp6g2	13.1078	10.5692	9.12106	11.6853	6.43358	8.72857	0.678448	0.127877	0.72141	0.0255609		Cyp6g2	19.3651	14.551	15.2761	14.2308	0.841488	0.090085
p120ctn	15.3087	10.7588	28.854	15.2488	22.0813	0.615638	0.0871565		p120ctn	62.6718	11.7555	7.32009	55.5379	6.68837	6.68454	0.154001	0.0335718	0.11858	0.0017797		p120ctn	20.0296	13.6262	13.4017	9.70885	0.702375	0.0220739
CG7900	13.1788	1.0901	30.8235	2.68379	22.0011	0.084893	0.00217638		CG7900	1.70675	7.06409	1.68478	2.16637	4.77741	1.32586	3.17209	0.96683	0.799574	0.187556		CG7900	14.4289	12.8863	14.7138	13.4993	0.905273	0.0121864
Pitslre	13.4894	10.0005	30.2327	19.7624	21.861	0.69752	0.0438421		Pitslre	12.152	7.92688	6.91342	12.2761	6.24248	7.40271	0.580407	0.0719008	0.585964	0.0170537		Pitslre	13.7644	10.605	11.9959	7.84688	0.712295	0.0581673
CG17514	19.0804	25.1198	23.6346	17.2006	21.3575	1.02215	0.294376		CG17514	20.2079	21.0844	32.3594	16.2806	14.9692	18.3963	0.981413	0.0619625	1.36564	0.235689		CG17514	24.8709	22.5048	13.4954	15.4278	1.02402	0.119161
Mhcl	11.7588	10.4271	30.922	24.764	21.3404	0.843799	0.0429448		Mhcl	13.3126	9.7603	5.7515	10.1754	6.30618	5.30343	0.676455	0.0567063	0.476618	0.0445844		Mhcl	15.663	16.0925	15.1824	14.2308	0.982371	0.0450479
mtg	11.3595	12.1807	31.119	29.5216	21.2392	1.01048	0.0618126		mtg	13.8588	13.0497	9.35345	13.5234	7.83495	9.00479	0.76049	0.181128	0.670389	0.00452234		mtg	15.663	15.4142	17.5253	12.5018	0.848737	0.13538
CG3267	16.7286	14.7401	25.3088	21.7143	21.0187	0.869553	0.0115786		CG3267	6.96353	8.25042	6.50675	5.12052	5.2233	6.24258	1.10244	0.0823658	1.07677	0.142364		CG3267	5.31592	4.62427	5.34194	6.64989	1.05737	0.187478
CG10936	12.8681	5.82968	28.4601	15.9807	20.6641	0.507273	0.0542412		CG10936	11.4693	8.35827	17.1964	10.3723	7.32536	8.94955	0.717495	0.0112541	1.18108	0.318254		CG10936	10.6318	7.1522	8.2472	7.78038	0.808055	0.13534
Grip163	12.2469	16.4463	29.0509	33.0594	20.6489	1.24044	0.102457		Grip163	9.62606	14.991	6.85532	10.3067	8.53564	6.29783	1.19275	0.364583	0.661603	0.0505601		Grip163	6.92969	5.67244	5.62309	4.58843	0.817284	0.00128676
Cirl	11.5813	5.68749	29.6418	13.9069	20.6116	0.480128	0.0109632		Cirl	9.0799	4.96104	6.50675	7.08995	2.48425	8.0104	0.448383	0.0979925	0.923217	0.206607		Cirl	8.16374	4.19267	8.2472	5.78541	0.607536	0.0939635
Nup153	13.0456	9.09999	28.1646	19.2745	20.6051	0.69095	0.00660005		Nup153	10.9915	7.49548	4.2991	11.9479	4.52262	6.18734	0.530233	0.151704	0.454496	0.0633649		Nup153	12.8152	14.1194	15.7447	15.6938	1.04927	0.0525041
CG6700	12.2469	10.7588	28.854	17.8106	20.5504	0.74788	0.130613		CG6700	23.6897	7.01016	8.54011	21.4668	5.92399	9.61247	0.285939	0.00997797	0.404141	0.0436421		CG6700	9.58765	5.24084	10.8713	6.5834	0.576099	0.0294755
trx	12.3357	7.48853	28.657	13.4189	20.4963	0.537661	0.0694016		trx	14.3367	7.92688	7.2039	12.0135	5.66919	8.17613	0.512405	0.0405039	0.591529	0.0890483		trx	13.005	12.5164	10.7776	9.97484	0.94397	0.0184539
Lrrk	10.3389	7.91509	29.7403	15.8587	20.0396	0.649403	0.116162		Lrrk	8.94336	4.85319	3.71814	7.1556	3.43974	4.2538	0.511682	0.0309764	0.505107	0.0893639		Lrrk	11.771	8.57031	10.2153	7.71388	0.74161	0.0135211
hiw	12.6019	10.2375	27.2783	20.9823	19.9401	0.790785	0.0215908		hiw	14.4049	4.2061	10.8058	12.3418	2.35686	10.8831	0.241478	0.0505119	0.815979	0.0658308		hiw	12.1507	8.94025	11.9022	11.1053	0.834414	0.0986324
nod	19.2578	19.4797	20.0895	19.3965	19.6737	0.988511	0.0230069		nod	32.2234	22.81	29.8613	29.6728	18.4727	31.2682	0.665208	0.0426622	0.990232	0.063535		nod	22.213	21.21	22.0238	23.1416	1.0028	0.0479548
MESR4	14.6874	10.1427	24.4225	18.7865	19.555	0.7299	0.0393304		MESR4	16.0434	11.5937	7.26199	15.6898	9.17263	8.50759	0.653635	0.0690114	0.497442	0.0447956		MESR4	12.2456	9.00191	10.5902	11.0388	0.88874	0.153626
pgant3	9.05208	5.82968	30.0357	17.5666	19.5439	0.614436	0.0295792		pgant3	9.21644	7.71118	3.19528	7.22124	4.96851	3.14891	0.762358	0.0743182	0.391378	0.0446846		pgant3	11.2963	8.75528	12.0897	5.9849	0.635049	0.140006
CG8858	12.2913	9.62134	26.7859	14.7608	19.5386	0.666921	0.115855		CG8858	17.6136	8.84359	6.44865	15.7554	5.79659	8.45235	0.434999	0.0670886	0.451294	0.0851773		CG8858	17.8463	14.9826	13.7766	14.4303	0.943493	0.103957
lola	15.0424	11.7542	24.0286	22.8122	19.5355	0.865389	0.0839887		lola	21.9829	13.3193	13.2459	18.8409	9.42742	12.2642	0.553132	0.0527616	0.626744	0.0241908		lola	15.5681	13.8728	13.964	12.1693	0.881291	0.00981533
GABA-B-R2	12.4244	14.4557	26.4905	32.0834	19.4575	1.18731	0.023819		GABA-B-R2	26.557	10.1917	5.98388	22.2546	7.07057	6.46356	0.35074	0.0330269	0.25788	0.0325576		GABA-B-R2	13.005	16.2774	11.9022	16.9572	1.33817	0.0865433
mip130	10.6051	6.87239	27.8692	17.5666	19.2372	0.639174	0.0088508		mip130	17.8184	7.17193	5.28673	11.0945	5.3507	3.81184	0.442393	0.0398926	0.32014	0.0234405		mip130	13.3847	8.13871	9.46554	8.17937	0.73609	0.128031
Rim	12.6019	8.67343	25.8012	22.6902	19.2015	0.783844	0.0955812		Rim	13.3126	8.68182	6.56484	9.97845	4.90481	6.1321	0.571844	0.0803043	0.553831	0.0607026		Rim	13.6695	17.1406	13.5891	18.1542	1.29493	0.0410024
Gp210	15.3087	12.9864	23.0438	15.3708	19.1762	0.757666	0.0906411		Gp210	13.7223	17.0401	9.46964	15.6241	11.0836	8.72857	0.975587	0.266198	0.624376	0.0657175		Gp210	14.5239	13.5029	12.9331	9.24335	0.822203	0.107499
Bx42	9.27394	6.6828	28.854	18.0546	19.064	0.673161	0.0474391		Bx42	12.7665	10.0838	7.37819	8.33726	7.07057	7.34747	0.818969	0.0290997	0.729608	0.151673		Bx42	16.3275	9.00191	14.8075	12.7678	0.706794	0.155459
CG17715	17.971	18.8635	20.0895	25.374	19.0302	1.15636	0.106694		CG17715	11.6742	24.3199	14.5821	14.5738	15.9247	14.1425	1.58796	0.495264	1.10975	0.139343		CG17715	17.6565	16.7707	14.9012	13.0338	0.912257	0.0375758
Jwa	10.7382	9.66874	27.1798	20.8603	18.959	0.833947	0.0664545		Jwa	17.8867	12.2408	8.83058	14.7051	8.85413	9.11528	0.643233	0.0411193	0.556784	0.0630888		Jwa	22.7825	21.4566	18.1813	21.1467	1.05245	0.110648
Ziz	11.0489	8.05728	26.7859	13.053	18.9174	0.608274	0.120967		Ziz	13.1761	6.47092	5.05435	13.5234	4.58631	5.02721	0.415125	0.075986	0.377671	0.00592934		Ziz	11.0116	10.5433	10.1216	7.91337	0.869656	0.087823
Ndae1	9.45143	8.29426	28.3616	21.7143	18.9065	0.821594	0.0559719		Ndae1	11.0597	1.83343	0.987631	9.05938	1.71987	1.04964	0.177809	0.0120344	0.102581	0.0132811		Ndae1	8.44852	8.50865	7.96605	7.71388	0.987731	0.0193867
CG16974	9.62892	6.6828	27.5738	15.0048	18.6013	0.619102	0.0749323		CG16974	6.69045	5.39243	5.17054	4.85793	3.88563	5.52441	0.802921	0.00306832	0.955009	0.182185		CG16974	10.3471	8.87859	8.7158	7.58088	0.863932	0.00585386
CG41099	7.80963	4.92916	29.3464	15.4928	18.578	0.579546	0.051618		CG41099	15.3607	9.81423	8.30772	11.6196	6.81577	8.3971	0.612745	0.0261716	0.631753	0.0909116		CG41099	16.6123	9.86511	13.0268	7.97987	0.603208	0.00936355
cpx	5.85723	2.18021	30.922	6.2215	18.3896	0.286712	0.0855125		cpx	3.34523	2.48052	2.78861	2.82285	1.71987	1.76781	0.675388	0.0661219	0.729929	0.103679		cpx	4.27172	1.47977	4.1236	1.19698	0.318343	0.028067
CG13842	8.56397	9.85832	27.8692	25.374	18.2166	1.0308	0.120336		CG13842	11.0597	4.26002	3.42766	9.05938	2.42055	4.2538	0.326186	0.0589978	0.389734	0.0798116		CG13842	11.676	13.1329	10.7776	12.7013	1.15163	0.026858
CG6201	12.5575	9.0052	23.7331	15.6148	18.1453	0.687523	0.029592		CG6201	13.1078	12.2408	3.54385	12.3418	9.23633	2.87269	0.841118	0.0927382	0.251562	0.0187999		CG6201	11.771	10.0501	10.2153	8.77786	0.856544	0.00274253
CG12942	10.3833	8.67343	25.6042	17.6886	17.9937	0.763087	0.0722402		CG12942	15.3607	4.58357	10.9801	12.5387	3.24864	11.2698	0.278742	0.0196532	0.80681	0.091991		CG12942	11.8659	12.3314	10.965	8.71136	0.916848	0.122381
CG43427	12.1138	7.48853	23.7331	11.3451	17.9235	0.548105	0.0700768		CG43427	13.3809	5.33851	7.26199	10.8975	2.86645	6.18734	0.331001	0.067964	0.555244	0.012531		CG43427	11.0116	7.83043	11.9959	7.91337	0.685391	0.0257193
CG17803	10.7826	6.30364	25.0133	14.2729	17.898	0.57761	0.00700044		CG17803	8.12412	4.96104	4.18291	7.35254	3.24864	4.97197	0.526247	0.0844082	0.59555	0.0806747		CG17803	11.5811	8.75528	9.93413	10.9723	0.930252	0.174256
Tif-IA	12.2469	9.90572	23.5362	14.0289	17.8915	0.702444	0.106388		Tif-IA	11.0597	16.0694	7.2039	10.6349	10.1918	7.89991	1.20565	0.247318	0.697095	0.0457318		Tif-IA	12.1507	10.9749	9.09067	6.71639	0.821029	0.0822065
CG12402	10.0727	10.2375	25.6042	25.374	17.8384	1.00369	0.0126781		CG12402	14.6098	7.22586	6.44865	12.4731	4.45892	6.35307	0.426038	0.0685537	0.475368	0.0339751		CG12402	9.7775	5.17918	13.6829	7.91337	0.554023	0.0243191
shot	1.86366	1.37448	33.6794	37.939	17.7715	0.931994	0.19448		shot	6.62218	5.28458	4.82196	2.62591	3.63083	5.57965	1.09035	0.292342	1.4265	0.698347		shot	27.9086	23.4296	25.3976	24.3386	0.898908	0.0593947
CG7971	17.7935	16.9203	17.6275	14.2729	17.7105	0.880308	0.0706153		CG7971	18.3646	8.62789	12.3163	17.6592	6.81577	13.5348	0.427886	0.041925	0.71855	0.0478937		CG7971	13.2898	9.98842	5.52938	7.78038	1.07934	0.327757
Sin3A	11.2264	9.85832	24.0286	15.9807	17.6275	0.771607	0.106535		Sin3A	12.7665	11.432	9.12106	9.32197	7.64386	7.12649	0.857725	0.0377421	0.739469	0.0250143		Sin3A	11.2014	7.46049	10.5902	7.91337	0.706635	0.0406037
mTerf3	9.54018	6.54062	25.3088	17.3226	17.4245	0.685019	0.000567595		mTerf3	7.85104	10.1378	3.77624	6.76171	7.07057	3.97758	1.16847	0.122794	0.534618	0.0536321		mTerf3	18.226	9.12522	17.7127	9.57585	0.520645	0.0199745
Tor	11.2707	14.5031	23.5362	19.8844	17.4034	1.06582	0.220975		Tor	13.7223	10.1917	8.07534	13.3921	7.96235	7.62369	0.668634	0.0740793	0.578876	0.00960929		Tor	11.0116	12.0848	7.87233	9.90834	1.17804	0.0805838
Smu1	9.45143	4.97656	25.2103	10.7351	17.3309	0.476182	0.050358		Smu1	5.6664	7.65725	2.26574	5.38311	5.5418	2.65172	1.19041	0.160932	0.446228	0.046372		Smu1	14.0492	11.9614	12.8394	10.7063	0.84263	0.00876477
nst	10.9601	13.176	22.4529	31.3515	16.7065	1.29925	0.0970711		nst	15.2925	10.5152	5.7515	12.9326	5.92399	5.52441	0.572838	0.114772	0.401635	0.0255346		nst	12.1507	13.0096	7.68489	7.51438	1.02425	0.0464389
timeout	8.16462	5.40312	25.2103	13.2969	16.6875	0.594607	0.0671657		timeout	6.41737	5.93168	5.6934	4.66099	2.48425	4.14331	0.728652	0.195663	0.88806	0.000873849		timeout	9.7775	6.7206	8.2472	5.31992	0.666205	0.0211485
polybromo	14.9537	8.57863	18.4153	10.8571	16.6845	0.581626	0.00794485		polybromo	19.3204	9.70638	10.9801	14.7707	5.5418	10.4964	0.438789	0.0636014	0.63947	0.0711508		polybromo	10.2521	8.57031	9.65298	6.78289	0.769314	0.06664
CG6145	12.6907	9.52655	20.5818	14.0289	16.6362	0.716144	0.0345299		CG6145	10.1722	10.5152	6.50675	8.59985	7.07057	7.34747	0.927948	0.105774	0.747015	0.107357		CG6145	12.5304	8.13871	8.99695	6.5169	0.686931	0.0374136
CG13604	11.8032	9.47915	21.4681	14.3949	16.6357	0.736811	0.0662895		CG13604	12.4251	9.59853	4.64768	8.20596	5.03221	6.5188	0.692874	0.0796359	0.584227	0.210172		CG13604	10.9166	9.74179	10.7776	7.18189	0.779376	0.113005
CG31211	8.29774	6.54062	24.8164	15.3708	16.5571	0.703811	0.0844304		CG31211	10.6501	8.35827	7.08771	9.71586	5.79659	6.24258	0.690709	0.0940974	0.65401	0.0114954		CG31211	14.9036	11.0366	8.34092	10.3073	0.988144	0.247611
disp	9.45143	7.77291	23.5362	11.4671	16.4938	0.654808	0.167597		disp	8.67028	11.378	5.46102	7.28689	6.36988	5.69014	1.09323	0.219074	0.705364	0.0755093		disp	11.3913	10.2967	7.49746	8.11287	0.992998	0.0890853
CG31550	9.22957	7.91509	23.6346	19.5184	16.4321	0.84171	0.01587		CG31550	9.83087	10.3535	6.10008	8.33726	4.26782	5.96636	0.782528	0.270631	0.668065	0.0475623		CG31550	10.8217	9.98842	11.0588	10.0413	0.915499	0.00749976
CG30187	9.40706	10.901	22.9453	19.2745	16.1762	0.999416	0.159398		CG30187	10.5818	17.0401	7.08771	10.6349	12.3576	7.40271	1.38615	0.224167	0.682937	0.0131381		CG30187	11.8659	8.69362	10.4027	7.84688	0.743483	0.0108268
CG14367	9.27394	6.96718	22.6499	13.7849	15.9619	0.679936	0.0713279		CG14367	7.91931	6.41699	3.89243	9.58456	5.4144	5.30343	0.687603	0.122694	0.522421	0.0309099		CG14367	15.7579	16.0925	14.8075	13.0338	0.950723	0.0705065
bin3	11.537	9.38436	20.3849	14.5168	15.9609	0.762777	0.0506399		bin3	11.128	23.4032	10.1087	11.8166	26.0528	11.9327	2.15393	0.0508394	0.959116	0.0507133		bin3	13.7644	12.4547	19.2122	17.2897	0.902389	0.00245629
CaMKII	15.9299	18.6265	15.9534	16.7127	15.9416	1.10844	0.0608448		CaMKII	25.3964	27.771	9.52774	19.9569	19.4918	12.3747	1.0351	0.0584027	0.497616	0.122455		CaMKII	6.92969	9.06357	5.81053	7.31488	1.28342	0.024516
CG3368	7.85401	5.45051	24.0286	15.8587	15.9413	0.676987	0.0169917		CG3368	8.05585	5.33851	4.3572	6.30218	3.43974	3.81184	0.604244	0.058443	0.57286	0.0319859		CG3368	12.3405	6.35066	9.37182	7.71388	0.668855	0.154237
CG10424	8.74147	6.16145	22.9453	14.7608	15.8434	0.674079	0.0307743		CG10424	12.8347	12.0251	3.71814	11.6196	9.10893	6.46356	0.860423	0.0764972	0.422978	0.133284		CG10424	12.4355	9.18688	9.18439	5.85191	0.687961	0.0508032
Zir	9.58455	7.8203	22.059	12.809	15.8218	0.698298	0.117629		Zir	12.5617	7.06409	5.28673	9.97845	4.96851	5.46917	0.530138	0.0322145	0.48448	0.0636178		Zir	12.3405	12.2697	10.7776	12.3688	1.07095	0.0766892
Ir25a	11.8476	8.67343	19.794	16.8347	15.8208	0.791288	0.0592037		Ir25a	11.7424	6.30915	6.56484	11.4883	4.52262	7.62369	0.465482	0.0718125	0.611336	0.0522657		Ir25a	11.5811	11.5298	11.0588	11.7038	1.02695	0.0313791
ari-1	13.3563	8.76822	18.2184	6.46548	15.7873	0.505688	0.1508		ari-1	32.0869	6.57877	3.25337	29.6728	7.70756	3.86709	0.232391	0.027361	0.115859	0.0144659		ari-1	11.3913	14.2427	22.2112	16.8907	1.00539	0.244931
Epg5	9.09645	6.7776	22.256	15.6148	15.6762	0.72334	0.0217413		Epg5	9.7626	6.63269	4.99625	7.94337	4.71371	5.52441	0.636406	0.0429918	0.603625	0.0918498		Epg5	9.68257	7.64546	8.05977	8.64486	0.931102	0.141492
CG3246	10.2058	10.7114	20.8773	15.3708	15.5415	0.892896	0.156652		CG3246	14.3367	8.84359	4.00862	11.357	5.66919	5.1377	0.558014	0.058836	0.365993	0.0863871		CG3246	13.9543	13.5029	10.2153	12.7013	1.10551	0.137856
RhoBTB	10.5608	9.0052	20.2864	13.5409	15.4236	0.760096	0.0926082		RhoBTB	10.4453	7.65725	6.62294	7.87772	5.0959	6.1321	0.689979	0.0431031	0.706235	0.0721752		RhoBTB	9.49272	9.18688	8.34092	8.04637	0.966234	0.00154772
row	11.0489	7.58332	19.794	15.9807	15.4214	0.746848	0.0605033		row	18.7742	8.89751	4.88006	16.0837	8.34454	6.24258	0.496371	0.0224494	0.324033	0.0640987		row	16.6123	14.7977	16.1195	18.2207	1.01056	0.119791
tay	8.74147	6.20885	22.059	14.3949	15.4002	0.681418	0.028857		tay	14.0636	6.36307	4.70577	12.3418	4.14042	3.7566	0.393965	0.0584845	0.319494	0.0151127		tay	9.68257	7.27552	9.09067	8.57836	0.847524	0.096121
Set1	12.2469	8.72082	18.5138	12.565	15.3804	0.695382	0.0167		Set1	9.83087	8.41219	7.2039	10.5036	8.40824	6.18734	0.8281	0.0275918	0.660925	0.0718584		Set1	7.87896	8.447	7.40374	7.24838	1.02556	0.0465395
ade5	13.8	10.0005	16.9382	13.5409	15.3691	0.762054	0.0373785		ade5	4.77889	13.3193	2.78861	4.33275	6.81577	1.8783	2.1801	0.607014	0.508519	0.0750065		ade5	4.08187	4.8709	8.62208	8.37887	1.08255	0.110754
Ge-1	8.56397	5.87708	22.059	16.9566	15.3115	0.727475	0.0412197		Ge-1	9.48952	4.15217	4.3572	8.66549	2.99384	3.59087	0.391522	0.0460317	0.436773	0.022386		Ge-1	6.26519	4.06936	6.27912	5.25342	0.743083	0.0935653
ACXE	9.54018	6.20885	21.0742	9.39325	15.3072	0.548266	0.102544		ACXE	5.12024	5.66205	4.41529	4.59534	3.75823	5.41392	0.961826	0.143991	1.02023	0.157906		ACXE	8.25867	5.17918	8.99695	3.98994	0.535299	0.091822
CG9213	8.12025	6.58801	22.256	14.6388	15.1881	0.734528	0.0767791		CG9213	10.1722	6.57877	3.77624	9.7815	4.01302	4.19855	0.528503	0.118236	0.400232	0.0290016		CG9213	11.3913	11.8381	8.90323	9.44285	1.04992	0.0106904
pug	8.20899	4.97656	21.6651	14.6388	14.937	0.64096	0.0347275		pug	8.60201	5.55421	6.33246	8.46855	3.50343	7.12649	0.529693	0.115994	0.788842	0.0526818		pug	8.54345	5.17918	7.49746	7.18189	0.782063	0.175846
rl	11.7145	10.0479	17.6275	15.9807	14.671	0.882157	0.0244215		rl	11.4693	8.30435	69.7732	11.6196	6.81577	5.41392	0.65531	0.0687368	3.27469	2.80876		rl	10.8217	10.1734	13.7766	10.3073	0.844135	0.0959567
cno	7.01092	7.48853	22.059	17.8106	14.535	0.937765	0.130359		cno	10.1039	7.01016	5.57721	6.63042	5.2233	6.96076	0.740792	0.0469873	0.800903	0.248919		cno	7.21447	7.76877	7.31002	8.11287	1.09333	0.0164982
ocm	10.2945	8.19947	18.6123	14.0289	14.4534	0.775116	0.0213729		ocm	10.9232	9.43676	6.21627	9.97845	6.11509	5.80063	0.738375	0.125545	0.575203	0.00611339		ocm	9.01808	7.09054	6.56028	5.78541	0.834072	0.0478132
CG9837	10.117	14.8823	18.5138	27.6918	14.3154	1.48337	0.0123623		CG9837	7.30488	8.52004	5.86769	6.17088	5.5418	6.46356	1.0322	0.134147	0.925343	0.122086		CG9837	10.9166	11.5915	6.74771	8.97736	1.19613	0.134305
CG17493	16.063	18.6739	12.5067	11.1011	14.2848	1.02508	0.137464		CG17493	39.0504	32.1928	9.9925	29.5415	18.1542	11.325	0.719462	0.10493	0.319624	0.0637368		CG17493	7.6891	7.5838	8.7158	8.71136	0.992898	0.00659322
Pax	8.34211	6.96718	20.1879	14.2729	14.265	0.771091	0.064091		Pax	9.48952	9.16713	3.48576	9.45327	9.36372	4.03282	0.978278	0.0122502	0.396967	0.0296394		Pax	13.6695	13.6878	11.7148	11.9698	1.01156	0.010215
CG43338	7.98713	5.78228	20.3849	15.0048	14.186	0.730013	0.00606221		CG43338	7.16834	6.25522	4.3572	6.49912	3.12124	3.70136	0.676437	0.196181	0.588678	0.0191613		CG43338	10.3471	6.35066	8.43464	7.11539	0.728678	0.114913
Jarid2	10.0727	7.96249	18.2184	9.02728	14.1455	0.643005	0.147501		Jarid2	7.44142	4.09825	3.89243	6.17088	2.93015	2.76221	0.512784	0.0379503	0.485348	0.0377284		Jarid2	6.92969	5.48746	7.02887	4.65493	0.727068	0.0648098
CG6041	8.83021	8.10468	19.3016	16.1027	14.0659	0.876051	0.0417839		CG6041	16.3848	9.92208	6.68103	14.2455	6.43358	7.23698	0.528594	0.0769731	0.457888	0.0501291		CG6041	6.92969	8.50865	7.96605	9.84184	1.23166	0.00380897
CG16863	9.85079	8.19947	18.2184	11.5891	14.0346	0.734243	0.0981233		CG16863	13.7905	6.84839	6.68103	13.3265	4.07672	7.84466	0.401256	0.0953448	0.536559	0.0520933		CG16863	9.96736	7.70711	8.90323	5.58591	0.700319	0.0729164
l(1)G0007	8.56397	7.15676	19.4986	15.4928	14.0313	0.81512	0.020562		l(1)G0007	11.7424	4.96104	4.99625	10.9632	4.01302	5.69014	0.394267	0.0282211	0.472256	0.0467683		l(1)G0007	9.7775	9.06357	7.12259	6.5834	0.92564	0.0013416
Dbp21E2	7.41028	6.01926	20.5818	14.7608	13.9961	0.764731	0.0475543		Dbp21E2	9.0799	4.15217	4.241	7.1556	2.80275	4.14331	0.424489	0.0328034	0.523053	0.0559771		Dbp21E2	9.96736	9.98842	11.4336	9.77534	0.928539	0.0735743
CG14694	7.01092	7.91509	20.9758	17.2006	13.9933	0.974495	0.154471		CG14694	13.8588	7.01016	7.66867	10.5036	5.03221	7.07125	0.49246	0.0133678	0.613281	0.0599381		CG14694	11.8659	7.83043	13.2143	7.97987	0.631897	0.0280136
Sur	8.5196	5.87708	19.4001	12.687	13.9599	0.671897	0.0179325		Sur	12.7665	5.82383	1.74288	13.4578	5.98769	2.04403	0.450553	0.00562864	0.144202	0.00768243		Sur	5.31592	4.99421	5.90425	3.92344	0.801996	0.137485
TfIIEbeta	8.12025	12.2755	19.794	26.1059	13.9571	1.4153	0.0964185		TfIIEbeta	14.678	12.3487	4.241	14.6394	8.59934	4.36428	0.714356	0.126947	0.293527	0.00459143		TfIIEbeta	12.5304	29.287	11.6211	13.4328	1.74659	0.59069
lbk	8.38648	5.97187	19.3016	10.8571	13.8441	0.63729	0.0747921		lbk	9.35298	5.50028	6.62294	8.46855	4.07672	5.02721	0.534737	0.0533412	0.650872	0.0572385		lbk	7.87896	7.46049	8.52836	7.18189	0.894503	0.0523846
CG7632	7.80963	6.01926	19.794	12.809	13.8018	0.708931	0.0618174		CG7632	7.23661	8.52004	5.86769	8.14031	7.19797	5.74539	1.03079	0.146558	0.758314	0.0525199		CG7632	12.8152	9.18688	10.6839	7.84688	0.725667	0.00879211
SmydA-7	9.31831	6.11405	18.2184	12.443	13.7683	0.669563	0.0134295		SmydA-7	14.2001	7.27978	7.55247	11.357	4.71371	7.95515	0.463851	0.0488042	0.616159	0.0843001		SmydA-7	5.79056	5.98072	9.55926	8.37887	0.954679	0.0781607
Kdm2	8.91896	6.82499	18.5138	10.2472	13.7164	0.659356	0.105867		Kdm2	9.55779	5.60813	3.54385	8.20596	5.2233	4.64051	0.611643	0.0248826	0.468143	0.0973612		Kdm2	8.25867	10.2967	9.09067	8.11287	1.06961	0.177168
Doa	9.45143	7.39374	17.9229	13.6629	13.6872	0.772301	0.00998689		Doa	8.32893	6.79446	4.18291	8.27161	5.03221	4.2538	0.712069	0.103698	0.50824	0.00602513		Doa	9.11301	8.32368	7.49746	5.78541	0.842517	0.0708676
CG15385	8.0315	6.39843	19.1047	12.565	13.5681	0.72718	0.0694873		CG15385	9.14817	6.14737	4.88006	9.12503	4.39522	4.58526	0.576822	0.0951562	0.51797	0.015477		CG15385	6.92969	6.289	7.96605	8.37887	0.979684	0.0721383
fl(2)d	10.2058	6.49322	16.5443	10.2472	13.375	0.627805	0.00842504		fl(2)d	11.9472	5.17673	3.07909	10.5693	4.20412	3.7566	0.415534	0.0177659	0.306575	0.0488513		fl(2)d	6.6449	4.25433	5.24822	6.0514	0.896639	0.2564
kraken	13.1344	13.176	13.5899	16.4687	13.3622	1.1075	0.10433		kraken	19.5935	21.7315	8.48201	16.4776	14.2048	10.1649	0.985596	0.123524	0.524897	0.0919971		kraken	21.1688	27.5606	10.4964	15.5608	1.39221	0.0902653
Meltrin	7.0553	6.44582	19.5971	15.9807	13.3262	0.86454	0.049075		Meltrin	13.1078	7.81903	5.86769	11.7509	5.287	5.08246	0.523219	0.0732972	0.440082	0.00756644		Meltrin	10.1572	9.61848	10.1216	10.5733	0.995797	0.0488366
ras	9.89516	7.8203	16.7412	11.8331	13.3182	0.748569	0.0417469		ras	5.6664	7.44156	4.53148	5.25181	6.36988	6.02161	1.26308	0.0501928	0.973144	0.173433		ras	10.9166	8.07705	8.90323	6.5834	0.739662	0.000223344
Fcp1	5.59099	4.07604	20.9758	9.75922	13.2834	0.597149	0.131887		Fcp1	8.94336	10.1917	6.04198	7.1556	5.79659	5.74539	0.97483	0.164752	0.739253	0.0636696		Fcp1	10.7268	11.0982	9.84041	7.71388	0.909264	0.125366
Elba3	6.92218	6.82499	19.3016	14.8828	13.1119	0.878513	0.107448		Elba3	12.6982	7.06409	3.66005	11.9479	4.14042	3.53562	0.451423	0.104883	0.292077	0.00384363		Elba3	10.1572	12.2081	7.49746	7.51438	1.10208	0.0998272
Ars2	9.0077	7.67811	17.1351	9.88121	13.0714	0.714529	0.137865		Ars2	8.3972	6.63269	4.70577	6.69606	4.45892	4.86148	0.727885	0.0619842	0.643209	0.0828115		Ars2	7.11954	5.54912	4.31104	3.92344	0.844756	0.0653348
Alg-2	12.1582	9.28957	13.9838	10.1252	13.071	0.744062	0.0199976		Alg-2	3.55003	14.7213	11.503	4.1358	13.5041	9.66772	3.706	0.440817	2.78891	0.451341		Alg-2	14.7137	8.57031	17.9002	13.8318	0.677594	0.0951232
CHKov2	7.32153	7.25155	18.7108	20.6164	13.0161	1.04614	0.0557013		CHKov2	15.0194	5.71598	4.53148	11.1601	3.31234	4.75099	0.338688	0.0418859	0.363711	0.0620015		CHKov2	11.2963	11.7148	9.55926	8.91086	0.984608	0.0524375
CG34057	9.49581	7.96249	16.4458	10.2472	12.9708	0.730808	0.107719		CG34057	18.0233	6.14737	5.7515	15.9524	5.0959	7.67893	0.330262	0.0108177	0.400241	0.0811251		CG34057	18.8905	15.9691	13.7766	15.4943	0.985017	0.139664
Jhedup	9.58455	8.29426	16.2488	16.2247	12.9167	0.931947	0.0665689		Jhedup	20.1396	4.96104	3.77624	17.9875	4.52262	5.52441	0.248882	0.00254965	0.247314	0.0598114		Jhedup	8.06881	7.1522	7.77861	7.78038	0.943314	0.0569129
Arv1	9.40706	5.73489	16.3473	6.83145	12.8772	0.513766	0.0958708		Arv1	12.3569	5.01496	3.42766	10.8975	4.58631	2.76221	0.413352	0.00750706	0.26543	0.0119592		Arv1	9.96736	8.447	5.71681	6.78289	1.01697	0.169508
Gel	7.49902	3.93385	18.1199	10.0032	12.8095	0.538319	0.0137374		Gel	9.96741	7.44156	3.95052	6.95865	5.5418	4.47477	0.771489	0.0249	0.519698	0.123354		Gel	10.1572	5.11752	11.2462	7.51438	0.586001	0.0821699
sprt	8.07587	3.79166	17.529	6.83145	12.8025	0.429614	0.0398913		sprt	9.89914	6.95624	2.09145	7.28689	3.75823	1.93354	0.609232	0.0934798	0.238311	0.0270345		sprt	13.1949	8.63197	12.0897	8.84436	0.692878	0.0386869
CG2747	7.72089	6.30364	17.8245	13.1749	12.7727	0.777795	0.0386448		CG2747	10.4453	5.01496	6.62294	9.97845	3.63083	6.35307	0.421992	0.0581247	0.635369	0.00130998		CG2747	11.3913	8.07705	9.65298	9.11036	0.826422	0.117365
CG7702	8.47523	4.88176	17.0366	8.7833	12.7559	0.545779	0.0302252		CG7702	7.10007	4.90711	5.7515	6.43347	4.14042	4.80624	0.667355	0.0237804	0.778565	0.0314975		CG7702	11.5811	7.02889	8.90323	5.65241	0.620899	0.0139726
CG7766	8.25336	5.35572	17.1351	11.3451	12.6942	0.655505	0.00659107		CG7766	7.0318	3.82863	3.31147	5.31746	2.42055	4.86148	0.499841	0.0446323	0.692588	0.22166		CG7766	7.21447	5.73409	7.02887	5.58591	0.794757	4.73432e-05
CG31637	9.05208	7.58332	16.2488	13.4189	12.6504	0.831792	0.00595196		CG31637	7.10007	6.41699	6.10008	4.33275	5.73289	6.57405	1.11347	0.209681	1.18823	0.329068		CG31637	8.44852	6.10403	8.52836	5.85191	0.704334	0.0181635
wisp	9.54018	7.67811	15.7564	12.809	12.6483	0.808878	0.00405881		wisp	8.87509	4.42179	4.06672	8.99373	3.37604	4.14331	0.436801	0.0614244	0.459453	0.00123566		wisp	8.44852	6.289	7.2163	7.97987	0.925101	0.18071
CG34408	7.63214	6.30364	17.529	14.7608	12.5806	0.834006	0.00807287		CG34408	7.30488	11.378	4.12481	4.39839	6.49728	5.6349	1.51739	0.0402001	0.922896	0.35823		CG34408	12.3405	9.06357	10.8713	9.11036	0.786236	0.0517815
tub	8.16462	7.25155	16.9382	12.077	12.5514	0.800588	0.0875804		tub	8.46547	6.79446	5.11244	7.0243	5.287	5.08246	0.777641	0.0249683	0.663735	0.059818		tub	9.87243	7.64546	6.1854	5.78541	0.854879	0.0804537
LPCAT	6.43407	6.01926	18.6123	15.3708	12.5232	0.880685	0.0548444		LPCAT	7.85104	3.93648	1.85907	6.23653	3.37604	2.81745	0.521364	0.0199686	0.344279	0.107486		LPCAT	8.06881	7.70711	9.7467	10.1078	0.996113	0.0409398
CG1965	6.61157	5.40312	18.4153	9.27126	12.5134	0.660338	0.156884		CG1965	7.37315	5.71598	3.02099	6.76171	3.88563	4.58526	0.674947	0.100295	0.543925	0.134196		CG1965	6.83476	5.79575	5.62309	4.92092	0.861554	0.0135728
Try29F	7.94275	4.54999	17.0366	11.1011	12.4897	0.612225	0.0393769		Try29F	6.89526	5.28458	3.89243	4.59534	3.63083	5.35868	0.77826	0.011852	0.86531	0.300802		Try29F	11.8659	7.21386	8.43464	5.05392	0.603567	0.00438128
Hmu	11.6257	11.9911	13.2945	11.7111	12.4601	0.956164	0.0752681		Hmu	19.8665	6.03952	6.68103	20.679	5.66919	7.016	0.289078	0.0149264	0.337788	0.00149268		Hmu	8.35359	6.16569	8.2472	7.84688	0.844774	0.106685
Kif3C	20.0122	2.89114	4.62845	4.87961	12.3203	0.599367	0.454897		Kif3C	5.52986	5.12281	7.95915	4.79228	11.6569	3.92233	1.67941	0.753019	1.12889	0.310417		Kif3C	14.334	13.6878	9.2781	17.4227	1.41638	0.461456
BRWD3	8.47523	6.25624	15.9534	12.199	12.2143	0.751423	0.0132435		BRWD3	7.57796	7.44156	4.93816	6.17088	3.88563	5.02721	0.805836	0.176164	0.733157	0.0815099		BRWD3	9.96736	7.02889	8.2472	5.71891	0.699313	0.00587734
Ank	9.6733	8.00989	14.6732	11.2231	12.1732	0.796456	0.0315844		Ank	15.4973	9.81423	8.48201	15.0333	9.68222	8.23137	0.638669	0.00538157	0.547432	0.000109528		Ank	8.44852	9.31019	9.84041	10.9058	1.10513	0.00313908
CG45067	5.10289	3.93385	19.2032	16.1027	12.153	0.804726	0.0338194		CG45067	8.94336	7.5494	2.20765	5.44876	5.73289	2.09928	0.948141	0.104006	0.316062	0.0692143		CG45067	5.50578	3.82273	3.74873	3.52444	0.817241	0.122929
Stt3A	8.5196	6.01926	15.7564	9.88121	12.138	0.666821	0.0396985		Stt3A	11.1963	7.92688	5.7515	7.22124	7.19797	6.24258	0.852385	0.144392	0.689086	0.175388		Stt3A	5.98041	5.79575	7.59118	4.72142	0.795542	0.17358
CG7791	9.0077	9.28957	15.264	13.9069	12.1359	0.97119	0.0601018		CG7791	8.87509	9.38283	5.40292	5.58005	4.20412	4.47477	0.905315	0.151895	0.705349	0.0965744		CG7791	8.82823	8.38534	8.99695	7.44788	0.888828	0.0610048
spi	8.20899	7.77291	15.658	12.931	11.9335	0.886359	0.0605185		spi	9.62606	7.33371	4.06672	8.73114	4.71371	4.2538	0.650867	0.110993	0.454834	0.0323643		spi	6.07534	5.98072	6.84143	7.58088	1.04625	0.0618292
Fbp1	14.155	2.74895	9.65081	5.85553	11.9029	0.400472	0.206268		Fbp1	3.34523	2.15697	0.348576	0.787772	0.318494	1.04964	0.524544	0.120247	0.718307	0.614106		Fbp1	29.9021	6.78226	3.56129	3.25845	0.570889	0.344073
CG17233	8.07587	6.30364	15.658	9.39325	11.8669	0.690227	0.0903246		CG17233	11.5376	6.03952	4.2991	10.5693	3.75823	4.58526	0.439522	0.0839416	0.403223	0.0306066		CG17233	8.44852	8.50865	8.15349	8.77786	1.04185	0.03473
Caper	7.76526	6.01926	15.9534	9.63723	11.8593	0.68962	0.0855329		Caper	7.16834	5.06889	3.31147	5.6457	3.50343	2.76221	0.663835	0.0432861	0.475608	0.0136503		Caper	7.11954	5.42581	7.40374	8.97736	0.987322	0.225221
CG30456	7.23279	5.30833	16.4458	12.565	11.8393	0.748976	0.0150501		CG30456	4.57408	6.36307	3.66005	3.54497	4.58631	3.70136	1.34243	0.0486814	0.922142	0.121972		CG30456	10.0623	5.11752	8.15349	3.98994	0.498969	0.00961563
CG31388	6.34533	3.74427	17.2336	7.92937	11.7895	0.525097	0.0649857		CG31388	5.93948	4.04432	2.73051	5.90829	2.22946	2.48598	0.529133	0.151789	0.440242	0.0194799		CG31388	8.25867	4.80924	6.65399	3.12545	0.526018	0.056308
Hel25E	7.49902	6.63541	15.8549	10.7351	11.677	0.780961	0.103875		Hel25E	6.48564	5.9856	4.82196	4.07016	3.94933	4.64051	0.946607	0.0237065	0.941806	0.198323		Hel25E	7.02461	6.04238	7.2163	5.58591	0.81712	0.043052
Grip75	7.18841	4.88176	16.1503	8.29534	11.6694	0.596374	0.0827417		Grip75	7.44142	4.79926	1.97526	7.35254	2.93015	1.8783	0.52173	0.123209	0.260452	0.00498946		Grip75	11.4862	7.76877	8.52836	4.92092	0.626682	0.0496753
RhoGAP54D	6.03472	6.11405	17.2336	9.39325	11.6342	0.779101	0.234046		RhoGAP54D	10.7184	5.93168	3.77624	7.74643	3.43974	3.70136	0.498727	0.0546851	0.415064	0.0627501		RhoGAP54D	6.83476	8.07705	7.77861	5.65241	0.954211	0.227551
CG1718	7.94275	5.21353	15.264	11.2231	11.6034	0.695826	0.0394376		CG1718	9.0799	3.55901	3.77624	9.58456	2.99384	4.47477	0.352163	0.0398021	0.441381	0.0254916		CG1718	9.58765	6.04238	7.77861	7.71388	0.810952	0.180726
conu	9.76204	9.0052	13.2945	10.2472	11.5283	0.846627	0.0758432		conu	12.6299	7.65725	4.82196	10.1097	5.66919	4.91673	0.583522	0.0227564	0.434062	0.0522734		conu	6.83476	5.24084	10.309	8.57836	0.799458	0.0326657
LRP1	6.92218	3.79166	15.9534	8.05136	11.4378	0.526218	0.0215378		LRP1	6.41737	3.55901	3.31147	5.84264	3.50343	3.64611	0.577111	0.0225212	0.570034	0.0540176		LRP1	7.21447	5.17918	7.49746	6.64989	0.802421	0.0845325
dgt2	4.83665	1.51666	18.0214	4.75762	11.429	0.288788	0.0247898		dgt2	12.0838	4.74534	4.93816	10.8975	4.26782	4.14331	0.392168	0.000535551	0.394433	0.0142267		dgt2	9.68257	1.54142	14.5263	7.64738	0.342823	0.183627
CG34056	5.10289	8.38905	17.6275	18.1765	11.3652	1.33756	0.306417		CG34056	11.1963	9.27498	4.70577	11.0945	5.4144	3.7566	0.658214	0.170186	0.37945	0.0408485		CG34056	12.6253	12.763	12.0897	8.17937	0.843732	0.167172
GCC88	5.14726	4.5026	17.4306	14.0289	11.2889	0.8398	0.0349561		GCC88	9.96741	6.68662	2.73051	7.1556	3.50343	3.36989	0.580228	0.0906203	0.372444	0.0985004		GCC88	6.92969	7.70711	4.96707	6.0514	1.16525	0.0530587
GPHR	10.117	12.4177	12.1128	13.053	11.1149	1.15251	0.0748923		GPHR	15.4973	10.7849	5.22864	15.0333	7.19797	4.75099	0.587361	0.10856	0.326711	0.0106799		GPHR	16.5173	18.4354	16.5881	21.0802	1.19346	0.0773365
qin	7.41028	5.35572	14.4762	8.05136	10.9433	0.63946	0.0832822		qin	11.9472	8.30435	5.05435	9.84715	4.71371	4.30904	0.586887	0.108199	0.430324	0.00726831		qin	7.87896	7.21386	6.74771	7.64738	1.02446	0.108872
Myt1	6.03472	5.40312	15.658	14.2729	10.8463	0.90344	0.00810079		Myt1	8.73855	10.6231	2.96289	6.82736	5.6055	3.03843	1.01835	0.197312	0.392048	0.0529883		Myt1	13.2898	10.6666	8.52836	8.31237	0.888646	0.0860277
Ptip	8.47523	7.63072	13.196	9.63723	10.8356	0.815335	0.0850208		Ptip	17.6819	6.41699	5.05435	13.7204	3.82193	5.85588	0.320736	0.0421771	0.356325	0.0704766		Ptip	6.26519	4.25433	6.27912	6.84939	0.884931	0.205889
Oseg4	7.14404	6.7776	14.4762	13.1749	10.8101	0.929408	0.0192983		Oseg4	6.28083	9.7603	4.2991	4.52969	7.00687	4.30904	1.55043	0.00355325	0.817884	0.133404		Oseg4	9.49272	11.8381	5.62309	10.5733	1.56371	0.316633
LManII	4.2598	3.17552	17.3321	11.3451	10.7959	0.700017	0.0454446		LManII	3.20869	0.916713	0.116192	2.56026	0.636988	0.552441	0.267248	0.0184496	0.125994	0.0897819		LManII	2.46811	1.91136	2.99898	2.59346	0.819602	0.0451771
Pex1	5.67973	4.36041	15.8549	10.4912	10.7673	0.714706	0.0530079		Pex1	6.48564	3.18153	2.55622	5.90829	1.91096	2.32025	0.406994	0.0835564	0.393423	0.000712162		Pex1	13.6695	6.78226	7.40374	6.4504	0.683697	0.187538
CG8370	7.41028	4.54999	14.0823	9.51524	10.7463	0.644849	0.0308381		CG8370	5.39332	5.9856	3.31147	5.05487	3.63083	4.14331	0.91405	0.195766	0.71683	0.102836		CG8370	8.25867	5.85741	8.05977	5.45291	0.692902	0.016342
CG14438	7.67652	4.64479	13.7869	6.09951	10.7317	0.523739	0.081325		CG14438	7.85104	5.87775	3.71814	7.1556	3.05754	4.36428	0.587976	0.160683	0.541749	0.0681631		CG14438	8.63837	7.02889	7.31002	5.38641	0.775268	0.0384141
Trpm	5.4135	3.93385	15.9534	9.63723	10.6834	0.665381	0.0612938		Trpm	5.39332	3.23546	2.55622	4.1358	2.93015	1.8783	0.654192	0.0542908	0.464058	0.00990232		Trpm	8.44852	6.90557	7.59118	6.64989	0.846687	0.0293162
CG8064	4.79228	4.97656	16.4458	13.2969	10.619	0.923493	0.114961		CG8064	7.64623	7.60333	4.99625	6.49912	5.4144	4.91673	0.913743	0.0806461	0.704974	0.0515474		CG8064	8.16374	8.07705	5.99797	5.25342	0.932624	0.0567578
CG30495	4.92539	5.11874	16.2488	12.931	10.5871	0.917533	0.121723		CG30495	5.59813	3.07369	2.55622	4.39839	2.29316	2.76221	0.535209	0.0138467	0.542312	0.0856913		CG30495	6.07534	5.42581	5.90425	5.31992	0.897059	0.00397238
Cap-D3	6.70031	3.83906	14.3777	9.75922	10.539	0.62587	0.0529029		Cap-D3	7.23661	3.88255	4.12481	7.68078	2.93015	3.81184	0.459003	0.0775123	0.533138	0.0368545		Cap-D3	8.06881	4.0077	6.1854	2.65996	0.463364	0.0333261
Myo95E	6.30096	4.59739	14.7717	9.75922	10.5363	0.695153	0.0344808		Myo95E	5.87121	4.26002	2.09145	4.72663	2.61165	2.32025	0.639059	0.0865192	0.423556	0.0673336		Myo95E	4.93621	2.77456	2.90527	1.92847	0.612934	0.0508508
pzg	6.8778	4.31302	13.8854	9.63723	10.3816	0.660575	0.0334826		pzg	7.10007	3.93648	1.85907	4.39839	1.14658	2.32025	0.407554	0.146873	0.39468	0.132842		pzg	6.92969	4.80924	5.62309	3.59094	0.666306	0.0276995
CG11403	8.96333	7.39374	11.7188	6.70946	10.3411	0.698712	0.126176		CG11403	7.30488	7.9808	7.1458	9.65021	4.52262	8.72857	0.780592	0.311938	0.941359	0.0368639		CG11403	18.7007	11.2832	8.15349	6.91589	0.725786	0.122427
CG6749	5.99034	5.49791	14.6732	11.955	10.3318	0.866275	0.0515201		CG6749	9.0799	10.4613	2.8467	7.81207	7.51646	3.14891	1.05715	0.0949907	0.3583	0.044783		CG6749	8.35359	9.74179	7.12259	7.31488	1.09659	0.0695907
loh	6.56719	6.11405	14.0823	12.321	10.3248	0.902964	0.0280356		loh	4.301	4.52964	3.42766	3.47933	3.50343	3.48038	1.03004	0.0231153	0.898623	0.101679		loh	5.98041	4.99421	3.65501	5.9849	1.23627	0.401179
Cyp6d4	6.25658	4.59739	14.3777	5.61155	10.3172	0.562551	0.172257		Cyp6d4	4.84716	3.39723	3.66005	4.20145	1.71987	3.97758	0.555111	0.14576	0.850902	0.0958123		Cyp6d4	8.35359	5.42581	6.74771	3.79044	0.605627	0.0438904
dtn	7.36591	4.73958	13.196	7.5634	10.281	0.608303	0.0351451		dtn	4.64235	5.01496	2.26574	3.87321	3.31234	3.70136	0.967727	0.112536	0.721844	0.233785		dtn	5.88549	4.93255	4.49847	3.45795	0.80339	0.0346974
TrpA1	3.72733	2.46458	16.7412	10.7351	10.2343	0.65123	0.00998942		TrpA1	3.68657	2.31875	2.44003	2.95415	1.27398	1.49159	0.53011	0.09886	0.583392	0.0784773		TrpA1	6.6449	6.96723	5.90425	4.65493	0.918455	0.130052
su(w[a])	4.61478	3.3651	15.7564	8.53932	10.1856	0.635579	0.0936211		su(w[a])	4.23273	3.88255	2.96289	3.87321	2.22946	2.76221	0.746439	0.170829	0.706576	0.00658042		su(w[a])	6.73983	5.11752	6.27912	5.91841	0.850924	0.0916289
Cap-H2	6.03472	4.83437	14.2793	9.51524	10.157	0.73373	0.0673626		Cap-H2	9.21644	2.53444	1.97526	8.27161	1.71987	2.26501	0.241458	0.0335337	0.244074	0.0297549		Cap-H2	6.83476	5.42581	5.34194	3.79044	0.751709	0.0421463
THADA	7.18841	5.45051	12.9991	9.14927	10.0937	0.731038	0.0271975		THADA	5.12024	3.7747	3.07909	4.33275	3.82193	2.65172	0.809657	0.0724456	0.606686	0.0053311		THADA	7.97388	8.38534	7.96605	6.71639	0.947364	0.104237
unc79	5.54662	3.3651	14.5747	7.5634	10.0607	0.562817	0.0438771		unc79	4.301	1.7795	4.3572	3.74192	2.29316	4.19855	0.513285	0.0995441	1.06755	0.0544836		unc79	7.6891	4.50095	7.02887	3.65744	0.552857	0.032511
kkv	4.39292	2.74895	15.658	5.24558	10.0254	0.48039	0.145379		kkv	6.48564	5.60813	1.74288	4.07016	3.24864	2.3755	0.83143	0.0332693	0.426183	0.157454		kkv	7.87896	4.19267	6.74771	3.92344	0.556791	0.024656
