# Supplementary material for: miRNA/siRNA-directed pathway to produce noncoding piRNAs from endogenous protein-coding regions ensures Drosophila spermatogenesis
Source: Sci Adv. 2023 Jul 19;9(29):eadh0397. doi: 10.1126/sciadv.adh0397 (PMC10355832; doi:10.1126/sciadv.adh0397)
Supplement: Supplementary file 2 — Table S1 to S6 [file sciadv.adh0397_tables_s1_to_s6.zip › adh0397_table_S1.xlsx]

## Sheet: Sheet1
Table S1. Deeq-sequencing data analyzed in this study
GSE PRJNA	GSM	SRA SRR	Data Source	Tissues	Sequenced RNA	Brief description (Sample name)	Treatment	Used in which figure	Uploaded file name	Uploaded file name 2 (paired library)	Detailed condition	Reference DOI
PRJNA870252		SRR21098310	This study	Adult fly testes	Total sRNA	Cyp40_het_rep1_sRNAseq	Size fractionation	Figure 1A	Cy40_KO_TM6_Rep1.fastq.gz		Heterozygous of cyp40 [KO/TM6C] testis Rep1
PRJNA870252		SRR21098309	This study	Adult fly testes	Total sRNA	Cyp40_het_rep2_sRNAseq	Size fractionation	Figure 1A	Cy40_KO_TM6_Rep2.fastq.gz		Heterozygous of cyp40 [KO/TM6C] testis Rep2
GSE22067	GSM548582	SRR060643	Rozhkov et al. (ref 75)	Adult fly testes	Total sRNA	A2_testes_total		Figure 1A				DOI: 10.1261/rna.2217810
GSE22067	GSM548584	SRR060645	Rozhkov et al. (ref 75)	Adult fly testes	Total sRNA	yw67c23(2)_testes_total		Figure 1A				DOI: 10.1261/rna.2217810
GSE22067	GSM548589	SRR060650	Rozhkov et al. (ref 75)	Adult fly testes	Total sRNA	A1_testes_total		Figure 1A				DOI: 10.1261/rna.2217810
GSE22067	GSM548591	SRR060652	Rozhkov et al. (ref 75)	Adult fly testes	Total sRNA	hs-Penelope_testes_total		Figure 1A				DOI: 10.1261/rna.2217810
PRJNA285464	GSM1700920	SRR2046463	Quénerch’Du et al. (ref 27)	Adult fly testes	Total sRNA	y w small RNA-Seq		Figure S1F				DOI: 10.1261/rna.055996.116
PRJNA285464	GSM1700916	SRR2046459	Quénerch’Du et al. (ref 27)	Adult fly testes	Total sRNA	bam mutant small RNA-Seq		Figure S1F				DOI: 10.1261/rna.055996.116
PRJNA285464	GSM1700917	SRR2046460	Quénerch’Du et al. (ref 27)	Adult fly testes	Total sRNA	bgcn mutant small RNA-Seq		Figure S1F				DOI: 10.1261/rna.055996.116
PRJNA285464	GSM1700918	SRR2046461	Quénerch’Du et al. (ref 27)	Adult fly testes	Total sRNA	can mutant small RNA-Seq		Figure S1F				DOI: 10.1261/rna.055996.116
PRJNA285464	GSM1700919	SRR2046462	Quénerch’Du et al. (ref 27)	Adult fly testes	Total sRNA	sa mutants small RNA-Seq		Figure S1F				DOI: 10.1261/rna.055996.116
PRJNA285464	GSM1700923	SRR2549642	Quénerch’Du et al. (ref 27)	Adult fly testes	Total sRNA	aub/CyO small RNA-Seq		Figure 1G				DOI: 10.1261/rna.055996.116
PRJNA285464	GSM1700924	SRR2549643	Quénerch’Du et al. (ref 27)	Adult fly testes	Total sRNA	aub (N11/HN2) mutants small RNA-Seq		Figure 1G				DOI: 10.1261/rna.055996.116
PRJNA285464	GSM1700921	SRR2549640	Quénerch’Du et al. (ref 27)	Adult fly testes	Total sRNA	ago3/TM6 small RNA-Seq		Figure 1G				DOI: 10.1261/rna.055996.116
PRJNA285464	GSM1700922	SRR2549641	Quénerch’Du et al. (ref 27)	Adult fly testes	Total sRNA	ago3 (t2/t3) mutants small RNA-Seq		Figure 1G				DOI: 10.1261/rna.055996.116
PRJNA646006		SRR12213370	Chen et al. (ref 15)	Adult fly testes	Total sRNA	Dmel_testis_smRNA-seq_rhi_ctrl2		Figure 1G				doi.org/10.1371/journal.pgen.1009591
PRJNA646006		SRR12213371	Chen et al. (ref 15)	Adult fly testes	Total sRNA	Dmel_testis_smRNA-seq_rhi_ctrl1		Figure 1G				doi.org/10.1371/journal.pgen.1009591
PRJNA646006		SRR12213368	Chen et al. (ref 15)	Adult fly testes	Total sRNA	Dmel_testis_smRNA-seq_rhi_mut2		Figure 1G				doi.org/10.1371/journal.pgen.1009591
PRJNA646006		SRR12213369	Chen et al. (ref 15)	Adult fly testes	Total sRNA	Dmel_testis_smRNA-seq_rhi_mut1		Figure 1G				doi.org/10.1371/journal.pgen.1009591
PRJNA284269	GSM1689826	SRR2031991	Rozhkov et al. (ref 75)	Adult fly testes	Piwi-bound sRNA		Piwi-IP	Figure 1D				doi.org/10.1016/j.celrep.2015.06.004
PRJNA870252		SRR21197992	This study	Adult fly testes	Piwi-bound sRNA	Cyp40_het_GFP-PIWI-IP_sRNAseq	GFP-Piwi-IP	Figure 1D	GFP-Piwi-IP_Cyp40KOTM6_R1.fastq.gz		GFP-PIWI-IP using anti-GFP antibody from testes cyp40 [KO/TM6C]
PRJNA870252		SRR21098296	This study	Adult fly testes	Aub-bound sRNA	Cyp40_het_rep1_AubIP_sRNAseq	Aub-IP	Figure 1E & 2A & 4BCD & S4BC & S5F & 5J	AubIP_Cyp40KOTM6c_S1_R1.fastq.gz		Aub-IP using anti-Aub antibody from testes cyp40 [KO/TM6C]
PRJNA870252		SRR21098295	This study	Adult fly testes	Aub-bound sRNA	Cyp40_null_rep1_AubIP_sRNAseq	Aub-IP	Figure 1E & 4BCD & S4BCG	AubIP_Cyp40KODf669_S2_R1.fastq.gz		Aub-IP using anti-Aub antibody from testes cyp40 [KO/Df]
PRJNA870252		SRR21098284	This study	Adult fly testes	Aub-bound sRNA	Cyp40_het_rep2_GFPAubIP_sRNAseq	GFP-Aub-IP	Figure 1E & 2A & 4BCD & S4BC & S5F & 5J	GFPAubIP_Cyp40KOTM6c_S3_R1.fastq.gz		GFP-Aub-IP using anti-GFP antibody from testes cyp40 [KO/TM6C]
PRJNA870252		SRR21098283	This study	Adult fly testes	Aub-bound sRNA	Cyp40_null_rep2_GFPAubIP_sRNAseq	GFP-Aub-IP	Figure 1E & 4BCD & S4BCG	GFPAubIP_Cyp40KODf669_S4_R1.fastq.gz		GFP-Aub-IP using anti-GFP antibody from testes cyp40 [KO/Df]
PRJNA870252		SRR21098282	This study	Adult fly testes	Aub-bound sRNA	yw_rep1_AubIP_sRNAseq	Aub-IP	Figure 4BCDEF & S4BC	AubIP_yw_R1.fastq.gz		Aub-IP using anti-Aub antibody from testes yw
PRJNA870252		SRR21098281	This study	Adult fly testes	Aub-bound sRNA	yw_rep2_AubIP_sRNAseq	Aub-IP	Figure 4BCDEF & S4BC	AubIP_yw_2_R1.fastq.gz		Aub-IP using anti-Aub antibody from testes yw
PRJNA870252		SRR21098280	This study	Adult fly testes	Aub-bound sRNA	ago2_null_rep1_AubIP_sRNAseq	Aub-IP	Figure 4BCDEF & S4BC	AubIP_Ago2_454Df_R1.fastq.gz		Aub-IP using anti-Aub antibody from testes ago2[454/Df]
PRJNA870252		SRR21098279	This study	Adult fly testes	Aub-bound sRNA	ago2_null_rep2_AubIP_sRNAseq	Aub-IP	Figure 4BCDEF & S4BC	AubIP_Ago2_454Df_2_R1.fastq.gz		Aub-IP using anti-Aub antibody from testes ago2[454/Df]
PRJNA870252		SRR21098278	This study	Adult fly testes	Aub-bound sRNA	dcr2_null_rep1_AubIP_sRNAseq	Aub-IP	Figure 4BCDEF & S4BC	AubIP_Dcr2_811811_1_R1.fastq.gz		Aub-IP using anti-Aub antibody from testes dcr2[L811fsX/L811fsX]
PRJNA870252		SRR21098277	This study	Adult fly testes	Aub-bound sRNA	dcr2_null_rep2_AubIP_sRNAseq	Aub-IP	Figure 4BCDEF & S4BC	AubIP_Dcr2_811811_2_R1.fastq.gz		Aub-IP using anti-Aub antibody from testes dcr2[L811fsX/L811fsX]
PRJNA870252		SRR22857968	This study	Adult fly testes	Aub-bound sRNA	miR316_het_rep1_GFPAubIP_sRNAseq	GFP-Aub-IP	Figure 4BCD & S4F	GFPAubIP_miR316_KOSb_R1.fastq.gz		GFP-Aub-IP using anti-GFP antibody from testes [miR316KO/TM6c]
PRJNA870252		SRR22857967	This study	Adult fly testes	Aub-bound sRNA	miR316_null_rep1_GFPAubIP_sRNAseq	GFP-Aub-IP	Figure 4BCD & S4F	GFPAubIP_miR316_KODf_R1.fastq.gz		GFP-Aub-IP using anti-GFP antibody from testes [miR316KO/Df]
PRJNA870252		SRR22857966	This study	Adult fly testes	Aub-bound sRNA	miR316_het_rep2_GFPAubIP_sRNAseq	GFP-Aub-IP	Figure 4BCD & S4F	GFPAubIP_miR316_SbKO_R1.fastq.gz		GFP-Aub-IP using anti-GFP antibody from testes [miR316TM6c/KO]
PRJNA870252		SRR22857965	This study	Adult fly testes	Aub-bound sRNA	miR316_null_rep2_GFPAubIP_sRNAseq	GFP-Aub-IP	Figure 4BCD & S4F	GFPAubIP_miR316_DfKO_R1.fastq.gz		GFP-Aub-IP using anti-GFP antibody from testes [Df/miR316KO]
PRJNA870252		SRR21098294	This study	Adult fly testes	Transcriptome (RiboZero treated)	Cyp40_het_rep1_RNAseq	RiboZero	Figure 1 & 2	3FA2_Cyp40_KO_TM3_R1.RNA1-2.fastq.gz		Heterozygous of cyp40 [KO/TM6C] testis Rep1, RiboZero
PRJNA870252		SRR21098293	This study	Adult fly testes	Transcriptome (oligo dT enriched)	Cyp40_het_rep2_RNAseq	oligo dT	Figure 1 & 2	3FA2_Cyp40_KO_TM3_RNA1_Rep2_R1.fq.gz	3FA2_Cyp40_KO_TM3_RNA1_Rep2_R2.fq.gz	Heterozygous of cyp40 [KO/TM6C] testis Rep2, oligo dT enrich
PRJNA646216		SRR12216397	Chen et al. (ref 15)	Adult fly testes	Transcriptome (oligo dT enriched)	Dmel_testis_polyA_RNA-seq_spnE_het	oligo dT	Figure 2
PRJNA646216		SRR12216403	Chen et al. (ref 15)	Adult fly testes	Transcriptome (oligo dT enriched)	Dmel_testis_polyA_RNA-seq_aub_het	oligo dT	Figure 2
PRJNA870252		SRR21098292	This study	Adult fly testes	Transcriptome (oligo dT enriched)	aub_het_ago2_het_rep1_RNAseq	oligo dT	Figure 5	aubHET_a2HET_1_1.fq.gz	aubHET_a2HET_1_2.fq.gz	Heterozygous of aub [mix of N11/Cyo and HN2/Cyo] and heterozygous of ago2 [mix of 454/TM6 and Df/TM6] testis Rep1
PRJNA870252		SRR21098291	This study	Adult fly testes	Transcriptome (oligo dT enriched)	aub_het_ago2_het_rep2_RNAseq	oligo dT	Figure 5	aubHET_a2HET_2_1.fq.gz	aubHET_a2HET_2_2.fq.gz	Heterozygous of aub [mix of N11/Cyo and HN2/Cyo] and heterozygous of ago2 [mix of 454/TM6 and Df/TM6] testis Rep2
PRJNA870252		SRR21098290	This study	Adult fly testes	Transcriptome (oligo dT enriched)	aub_null_ago2_het_rep1_RNAseq	oligo dT	Figure 5	aubNU_a2HET_1_1.fq.gz	aubNU_a2HET_1_2.fq.gz	aub mutant [N11/HN2] and heterozygous of ago2 [mix of 454/TM6 and Df/TM6] testis Rep1
PRJNA870252		SRR21098289	This study	Adult fly testes	Transcriptome (oligo dT enriched)	aub_null_ago2_het_rep2_RNAseq	oligo dT	Figure 5	aubNU_a2HET_2_1.fq.gz	aubNU_a2HET_2_2.fq.gz	aub mutant [N11/HN2] and heterozygous of ago2 [mix of 454/TM6 and Df/TM6] testis Rep2
PRJNA870252		SRR21098288	This study	Adult fly testes	Transcriptome (oligo dT enriched)	aub_het_ago2_null_rep1_RNAseq	oligo dT	Figure 5	aubHET_a2NU_1_1.fq.gz	aubHET_a2NU_1_2.fq.gz	Heterozygous of aub [mix of N11/Cyo and HN2/Cyo] and ago2 mutant [454/Df] testis Rep1
PRJNA870252		SRR21098287	This study	Adult fly testes	Transcriptome (oligo dT enriched)	aub_het_ago2_null_rep2_RNAseq	oligo dT	Figure 5	aubHET_a2NU_2_1.fq.gz	aubHET_a2NU_2_2.fq.gz	Heterozygous of aub [mix of N11/Cyo and HN2/Cyo] and ago2 mutant [454/Df] testis Rep2
PRJNA870252		SRR21098286	This study	Adult fly testes	Transcriptome (oligo dT enriched)	aub_null_ago2_null_rep1_RNAseq	oligo dT	Figure 5	aubNU_a2NU_1_1.fq.gz	aubNU_a2NU_1_2.fq.gz	aub mutant [N11/HN2] and ago2 mutant [454/Df] testis Rep1
PRJNA870252		SRR21098285	This study	Adult fly testes	Transcriptome (oligo dT enriched)	aub_null_ago2_null_rep2_RNAseq	oligo dT	Figure 5	aubNU_a2NU_2_1.fq.gz	aubNU_a2NU_2_2.fq.gz	aub mutant [N11/HN2] and ago2 mutant [454/Df] testis Rep2
PRJNA719671		SRR14141125	Chen et al. (ref 28)	Adult fly testes	Testis degradome	degradome-seq for RNA >200nt bearing 5' monophosphate		Figure 5				doi: 10.1101/gad.345041.120
PRJNA719671		SRR14141126	Chen et al. (ref 28)	Adult fly testes	Testis degradome	degradome-seq for RNA >200nt bearing 5' monophosphate		Figure 5				doi: 10.1101/gad.345041.120
GSE PRJNA	GSM	SRA SRR	Source	Tissues	Sequenced RNA	Brief description (Sample name)	Treatment		Uploaded file name	Uploaded file name 2 (paired library)	Detailed condition	Reference DOI
GSE22067	GSM548583	SRR060644	Rozhkov et al. (ref 75)	Adult fly ovaries	Total sRNA	A2_ovaries_total		Figure S2				DOI: 10.1261/rna.2217810
GSE22067	GSM548585	SRR060646	Rozhkov et al. (ref 75)	Adult fly ovaries	Total sRNA	yw67c23(2)_ovaries_total		Figure S2				DOI: 10.1261/rna.2217810
GSE22067	GSM548592	SRR060653	Rozhkov et al. (ref 75)	Adult fly ovaries	Total sRNA	hs-Penelope_ ovaries_total		Figure S2				DOI: 10.1261/rna.2217810
PRJNA326755	GSM2212863	SRR371540	Hayashi et al. (ref 12)	Adult fly ovaries	Aub-bound sRNA	w1118_AubIP		Figure 2 and S2				DOI: 10.1038/nature20162
PRJNA655907	GSM4714990	SRR12412723	Vrettos et al. (ref 77)	Adult fly ovaries	Aub-bound sRNA	dme_Aub_IP_w_ov_1		Figure 2 and S2				DOI: 10.26508/lsa.202000912
GSE71371	GSM1833176	SRR2129960	Yu et al. (ref 78)	Adult fly ovaries	mRNA	Asterix_het_rep1_RNAseq	oligo dT	Figure 2 and S2				DOI: 10.1126/science.aab0700
GSE71371	GSM1833180	SRR2129964	Yu et al. (ref 78)	Adult fly ovaries	mRNA	CG9754_het_rep1_RNAseq	oligo dT	Figure 2 and S2				DOI: 10.1126/science.aab0700
GSE174561	GSM5319655	SRR14569545	Gebert et al. (ref 79)	Adult fly ovaries	mRNA	w1118 ovaries rep1	oligo dT	Figure 2
GSE174561	GSM5319656	SRR14569546	Gebert et al. (ref 79)	Adult fly ovaries	mRNA	w1118 ovaries rep2	oligo dT	Figure 2
